# Supplementary material for: 1-[4-(3-{[5-(4-Chloro­phen­yl)furan-2-yl]methyl­idene­amino}-2,5-dioxoimidazol­idin-1-yl)but­yl]-4-methyl­piperazine-1,4-diium dichloride hemihydrate
Source: Acta Crystallogr Sect E Struct Rep Online. 2011 Jan 12;67(Pt 2):o320. doi: 10.1107/S1600536811000560 (PMC3051443; doi:10.1107/S1600536811000560)
Supplement: Supplementary file 1 [file e-67-0o320-sup1.cif]

##############################################################################
###                                                                        ###
###        Electronic paper (Acta Crystallographica Section E)             ###
###                                                                        ###
##############################################################################
#                                                                            #
# This CIF contains the data in a paper accepted for publication in Acta     #
# Crystallographica Section E. It conforms to the requirements of Notes      #
# for Authors for Section E, and has been peer reviewed under the auspices   #
# of the IUCr Commission on Journals.                                        #
#                                                                            #
# Full details of the Crystallographic Information File format               #
# are given in the paper "The Crystallographic Information File (CIF):       #
# a New Standard Archive File for Crystallography" by S. R. Hall, F. H.      #
# Allen and I. D. Brown [Acta Cryst. (1991), A47, 655-685].                  #
#                                                                            #
# The current version of the core CIF dictionary is obtainable from          #
# ftp://ftp.iucr.org/pub/cif_core.dic. The current version number is 2.4.    #
#                                                                            #
# Software is freely available for graphical display of the structure(s) in  #
# this CIF.  For information consult the CIF home page http://www.iucr.org/  #
# cif/home.html                                                              #
#                                                                            #
# This file may be used for bona fide research purposes within the           #
# scientific community so long as proper attribution is given to the journal # 
# article from which it was obtained.                                        #
#                                                                            #
##############################################################################
                                             
data_global
_audit_creation_method     SHELXL-97
_journal_date_recd_electronic     2010-12-09
_journal_date_accepted     2011-01-05
_journal_name_full     'Acta Crystallographica, Section E'
_journal_year     2011
_journal_volume     67
_journal_issue      2
_journal_page_first     o320
_journal_page_last     o320
_journal_paper_category     QO
_journal_coeditor_code     KP2297
_publ_contact_author_name     'Shuai Mu'
_publ_contact_author_address
;
School of Chemical Engineering and Technology
Tianjin University
Tianjin
300072
People's Republic of China
;
_publ_contact_author_email     myth4307@tju.edu.cn
_publ_contact_author_fax     '86-22-23006856'
_publ_contact_author_phone     '86-22-23006856'
_publ_section_title
;\
1-[4-(3-{[5-(4-Chlorophenyl)furan-2-yl]methylideneamino}-2,5-dioxoimidazolidin-\
1-yl)butyl]-4-methylpiperazine-1,4-diium dichloride hemihydrate
;
loop_
    _publ_author_name
    _publ_author_footnote
    _publ_author_address
    'Yan-Shu Liang' ?
;
Tianjin University of Commerce
Tianjin 300134
People's Republic of China
;
    'Shuai Mu' ?
;
School of Chemical Engineering and Technology
Tianjin University
Tianjin
300072
People's Republic of China
;
    'Ying Liu' ?
;
Tianjin Institute of Pharmaceutical Research
Tianjin
300193
People's Republic of China
;
    'Deng-Ke Liu' ?
;
Tianjin Institute of Pharmaceutical Research
Tianjin
300193
People's Republic of China
;
data_I
_chemical_name_systematic
;
1-[4-(3-{[5-(4-Chlorophenyl)furan-2-yl]methylideneamino}-2,5-
dioxoimidazolidin-1-yl)butyl]-4-methylpiperazine-1,4-diium
dichloride hemihydrate
;
_chemical_name_common     ?
_chemical_formula_moiety     'C23 H30 Cl N5 O3 2+, 2(Cl -), 0.5 (H2 O)'
_chemical_formula_sum     'C23 H31 Cl3 N5 O3.50'
_chemical_formula_iupac     'C23 H30 Cl N5 O3 2+, 2Cl -, 0.5 H2 O'
_chemical_formula_weight     539.88
_chemical_melting_point     ?
_symmetry_cell_setting     monoclinic
_symmetry_space_group_name_H-M     'C 2/c'
_symmetry_space_group_name_hall     '-C 2yc'
loop_
    _symmetry_equiv_pos_as_xyz
    'x, y, z'
    '-x, y, -z+1/2'
    'x+1/2, y+1/2, z'
    '-x+1/2, y+1/2, -z+1/2'
    '-x, -y, -z'
    'x, -y, z-1/2'
    '-x+1/2, -y+1/2, -z'
    'x+1/2, -y+1/2, z-1/2'
_cell_length_a     59.563(12)
_cell_length_b     6.8793(14)
_cell_length_c     12.831(2)
_cell_angle_alpha     90.00
_cell_angle_beta     94.402(4)
_cell_angle_gamma     90.00
_cell_volume     5241.9(18)
_cell_formula_units_Z     8
_cell_measurement_reflns_used     2226
_cell_measurement_theta_min     2.74
_cell_measurement_theta_max     27.74
_cell_measurement_temperature     294(2)
_exptl_crystal_description     prism
_exptl_crystal_colour     white
_exptl_crystal_size_max     0.20
_exptl_crystal_size_mid     0.14
_exptl_crystal_size_min     0.08
_exptl_crystal_density_diffrn     1.368
_exptl_crystal_density_meas     ?
_exptl_crystal_density_method     'not measured'
_exptl_crystal_F_000     2264
_exptl_absorpt_coefficient_mu     0.386
_exptl_absorpt_correction_type     multi-scan
_exptl_absorpt_process_details     '(SADABS; Sheldrick, 1996)'
_exptl_absorpt_correction_T_min     0.724994
_exptl_absorpt_correction_T_max     1.000000
_exptl_special_details
;
;
_diffrn_ambient_temperature     294(2)
_diffrn_radiation_type     MoK\a
_diffrn_radiation_wavelength     0.71073
_diffrn_radiation_source     'fine-focus sealed tube'
_diffrn_radiation_monochromator     graphite
_diffrn_measurement_device_type     'Bruker SMART CCD area-detector'
_diffrn_measurement_method     '\f and \w'
_diffrn_detector_area_resol_mean     ?
_diffrn_reflns_number     12667
_diffrn_reflns_av_R_equivalents     0.0590
_diffrn_reflns_av_sigmaI/netI     0.0814
_diffrn_reflns_theta_min     0.69
_diffrn_reflns_theta_max     25.01
_diffrn_reflns_theta_full     25.01
_diffrn_measured_fraction_theta_max     0.999
_diffrn_measured_fraction_theta_full     0.999
_diffrn_reflns_limit_h_min     -70
_diffrn_reflns_limit_h_max     70
_diffrn_reflns_limit_k_min     -3
_diffrn_reflns_limit_k_max     8
_diffrn_reflns_limit_l_min     -14
_diffrn_reflns_limit_l_max     15
_diffrn_standards_number     0
_diffrn_standards_interval_count     0
_diffrn_standards_interval_time     0
_diffrn_standards_decay_%     0
_refine_special_details
;
Refinement of <i>F</i>^2^ against ALL reflections. The weighted <i>R</i>-factor
<i>wR</i> and goodness of fit <i>S</i> are based on <i>F</i>^2^, conventional
<i>R</i>-factors <i>R</i> are based on <i>F</i>, with <i>F</i> set to zero for
negative <i>F</i>^2^. The threshold expression of <i>F</i>^2^ >
\s(<i>F</i>^2^) is used only for calculating <i>R</i>-factors(gt) <i>etc</i>.
and is not relevant to the choice of reflections for refinement.
<i>R</i>-factors based on <i>F</i>^2^ are statistically about twice as large
as those based on <i>F</i>, and <i>R</i>- factors based on ALL data will be
even larger.
;
_reflns_number_total     4629
_reflns_number_gt     2498
_reflns_threshold_expression     I>2sigma(I)
_refine_ls_structure_factor_coef     Fsqd
_refine_ls_matrix_type     full
_refine_ls_R_factor_all     0.1130
_refine_ls_R_factor_gt     0.0451
_refine_ls_wR_factor_gt     0.0853
_refine_ls_wR_factor_ref     0.1225
_refine_ls_goodness_of_fit_ref     0.996
_refine_ls_restrained_S_all     0.996
_refine_ls_number_reflns     4629
_refine_ls_number_parameters     321
_refine_ls_number_restraints     0
_refine_ls_hydrogen_treatment     mixed
_refine_ls_weighting_scheme     calc
_refine_ls_weighting_details
         'calc w=1/[\s^2^(Fo^2^)+(0.0367P)^2^+5.8309P] where P=(Fo^2^+2Fc^2^)/3'
_atom_sites_solution_hydrogens     geom
_atom_sites_solution_primary     direct
_atom_sites_solution_secondary     difmap
_refine_ls_shift/su_max     0.002
_refine_ls_shift/su_mean     0.000
_refine_diff_density_max     0.339
_refine_diff_density_min     -0.277
_refine_ls_extinction_method     none
_refine_ls_extinction_coef     ?
loop_
    _atom_type_symbol
    _atom_type_description
    _atom_type_scat_dispersion_real
    _atom_type_scat_dispersion_imag
    _atom_type_scat_source
    'C' 'C' 0.0033 0.0016
                         'International Tables Vol C Tables 4.2.6.8 and 6.1.1.4'
    'H' 'H' 0.0000 0.0000
                         'International Tables Vol C Tables 4.2.6.8 and 6.1.1.4'
    'N' 'N' 0.0061 0.0033
                         'International Tables Vol C Tables 4.2.6.8 and 6.1.1.4'
    'O' 'O' 0.0106 0.0060
                         'International Tables Vol C Tables 4.2.6.8 and 6.1.1.4'
    'Cl' 'Cl' 0.1484 0.1585
                         'International Tables Vol C Tables 4.2.6.8 and 6.1.1.4'
_computing_data_collection     'SMART (Bruker, 1997)'
_computing_cell_refinement     'SAINT (Bruker, 1997)'
_computing_data_reduction     'SAINT (Bruker, 1997)'
_computing_structure_solution     'SHELXS97 (Sheldrick, 2008)'
_computing_structure_refinement     'SHELXL97 (Sheldrick, 2008)'
_computing_molecular_graphics     'SHELXTL (Sheldrick, 2008)'
_computing_publication_material     'SHELXTL (Sheldrick, 2008)'
loop_
    _atom_site_type_symbol
    _atom_site_label
    _atom_site_fract_x
    _atom_site_fract_y
    _atom_site_fract_z
    _atom_site_U_iso_or_equiv
    _atom_site_adp_type
    _atom_site_calc_flag
    _atom_site_refinement_flags
    _atom_site_occupancy
    _atom_site_disorder_assembly
    _atom_site_disorder_group
    Cl Cl1 0.23396(2) 0.4537(2) -0.45468(9) 0.0911(5) Uani d . 1 . .
    O O1 0.18447(4) 0.8711(4) -0.05974(19) 0.0462(7) Uani d . 1 . .
    O O2 0.14878(5) 0.4220(4) 0.1843(2) 0.0589(8) Uani d . 1 . .
    O O3 0.12471(4) 0.8338(4) 0.43121(19) 0.0515(7) Uani d . 1 . .
    N N1 0.15913(5) 0.7902(5) 0.1069(2) 0.0440(8) Uani d . 1 . .
    N N2 0.14652(5) 0.7590(5) 0.1904(2) 0.0448(8) Uani d . 1 . .
    N N3 0.13558(5) 0.5894(4) 0.3246(2) 0.0400(8) Uani d . 1 . .
    N N4 0.06729(5) 0.5843(4) 0.5197(2) 0.0337(7) Uani d . 1 . .
    N N5 0.04067(5) 0.8887(5) 0.6061(2) 0.0390(8) Uani d . 1 . .
    C C1 0.22367(7) 0.9011(7) -0.2680(3) 0.0650(13) Uani d . 1 . .
    H H1 0.2290 1.0276 -0.2592 0.078 Uiso calc R 1 . .
    C C2 0.23197(7) 0.7838(9) -0.3432(3) 0.0690(14) Uani d . 1 . .
    H H2 0.2430 0.8308 -0.3840 0.083 Uiso calc R 1 . .
    C C3 0.22404(7) 0.5989(8) -0.3580(3) 0.0594(12) Uani d . 1 . .
    C C4 0.20785(7) 0.5277(7) -0.2977(3) 0.0630(13) Uani d . 1 . .
    H H4 0.2023 0.4022 -0.3083 0.076 Uiso calc R 1 . .
    C C5 0.19981(7) 0.6438(7) -0.2213(3) 0.0573(12) Uani d . 1 . .
    H H5 0.1890 0.5946 -0.1797 0.069 Uiso calc R 1 . .
    C C6 0.20750(6) 0.8320(7) -0.2054(3) 0.0485(11) Uani d . 1 . .
    C C7 0.19819(7) 0.9568(6) -0.1273(3) 0.0478(11) Uani d . 1 . .
    C C8 0.19909(7) 1.1508(7) -0.1081(3) 0.0600(12) Uani d . 1 . .
    H H8 0.2073 1.2418 -0.1429 0.072 Uiso calc R 1 . .
    C C9 0.18542(7) 1.1891(7) -0.0263(3) 0.0574(12) Uani d . 1 . .
    H H9 0.1827 1.3098 0.0030 0.069 Uiso calc R 1 . .
    C C10 0.17690(7) 1.0172(6) 0.0018(3) 0.0452(10) Uani d . 1 . .
    C C11 0.16305(6) 0.9676(6) 0.0845(3) 0.0444(10) Uani d . 1 . .
    H H11 0.1568 1.0662 0.1225 0.053 Uiso calc R 1 . .
    C C12 0.14429(6) 0.5725(6) 0.2266(3) 0.0439(10) Uani d . 1 . .
    C C13 0.13208(6) 0.7804(6) 0.3510(3) 0.0394(9) Uani d . 1 . .
    C C14 0.13935(6) 0.9033(5) 0.2631(3) 0.0422(10) Uani d . 1 . .
    H H14A 0.1270 0.9805 0.2321 0.051 Uiso calc R 1 . .
    H H14B 0.1517 0.9888 0.2867 0.051 Uiso calc R 1 . .
    C C15 0.13341(6) 0.4226(6) 0.3940(3) 0.0461(10) Uani d . 1 . .
    H H15A 0.1346 0.4677 0.4658 0.055 Uiso calc R 1 . .
    H H15B 0.1458 0.3340 0.3857 0.055 Uiso calc R 1 . .
    C C16 0.11156(6) 0.3135(6) 0.3737(3) 0.0464(10) Uani d . 1 . .
    H H16A 0.1118 0.2014 0.4197 0.056 Uiso calc R 1 . .
    H H16B 0.1106 0.2658 0.3024 0.056 Uiso calc R 1 . .
    C C17 0.09061(6) 0.4316(6) 0.3897(3) 0.0424(10) Uani d . 1 . .
    H H17A 0.0774 0.3566 0.3660 0.051 Uiso calc R 1 . .
    H H17B 0.0907 0.5486 0.3475 0.051 Uiso calc R 1 . .
    C C18 0.08908(6) 0.4875(6) 0.5033(3) 0.0413(10) Uani d . 1 . .
    H H18A 0.0906 0.3719 0.5464 0.050 Uiso calc R 1 . .
    H H18B 0.1014 0.5747 0.5248 0.050 Uiso calc R 1 . .
    C C19 0.06381(6) 0.5970(6) 0.6343(2) 0.0426(10) Uani d . 1 . .
    H H19A 0.0643 0.4676 0.6644 0.051 Uiso calc R 1 . .
    H H19B 0.0758 0.6730 0.6695 0.051 Uiso calc R 1 . .
    C C20 0.04159(6) 0.6894(6) 0.6511(3) 0.0448(10) Uani d . 1 . .
    H H20A 0.0295 0.6113 0.6179 0.054 Uiso calc R 1 . .
    H H20B 0.0396 0.6956 0.7253 0.054 Uiso calc R 1 . .
    C C21 0.04333(7) 0.8767(6) 0.4918(3) 0.0463(10) Uani d . 1 . .
    H H21A 0.0426 1.0061 0.4617 0.056 Uiso calc R 1 . .
    H H21B 0.0312 0.8002 0.4581 0.056 Uiso calc R 1 . .
    C C22 0.06551(6) 0.7845(5) 0.4732(3) 0.0413(10) Uani d . 1 . .
    H H22A 0.0776 0.8647 0.5041 0.050 Uiso calc R 1 . .
    H H22B 0.0671 0.7767 0.3987 0.050 Uiso calc R 1 . .
    C C23 0.01982(7) 0.9928(7) 0.6300(3) 0.0593(12) Uani d . 1 . .
    H H23A 0.0195 1.1188 0.5977 0.089 Uiso calc R 1 . .
    H H23B 0.0195 1.0073 0.7043 0.089 Uiso calc R 1 . .
    H H23C 0.0069 0.9196 0.6034 0.089 Uiso calc R 1 . .
    Cl Cl2 0.080376(16) 0.89703(15) 0.20687(7) 0.0483(3) Uani d . 1 . .
    Cl Cl3 0.027191(17) 0.36360(15) 0.41881(7) 0.0530(3) Uani d . 1 . .
    H H4A 0.0538(6) 0.507(5) 0.485(3) 0.055(12) Uiso d . 1 . .
    H H5A 0.0542(7) 0.972(6) 0.638(3) 0.069(13) Uiso d . 1 . .
    O O4 0.0000 0.6464(6) 0.2500 0.0960(16) Uani d S 1 . .
    H H4C -0.0016 0.5712 0.1973 0.115 Uiso d PR 0.50 . .
    H H4B 0.0068 0.5826 0.3011 0.115 Uiso d PR 0.50 . .
loop_
    _atom_site_aniso_label
    _atom_site_aniso_U_11
    _atom_site_aniso_U_22
    _atom_site_aniso_U_33
    _atom_site_aniso_U_12
    _atom_site_aniso_U_13
    _atom_site_aniso_U_23
    Cl1 0.0934(10) 0.1185(12) 0.0647(8) 0.0178(9) 0.0280(7) -0.0075(8)
    O1 0.0471(16) 0.0461(17) 0.0460(15) -0.0059(14) 0.0077(13) 0.0043(14)
    O2 0.081(2) 0.0401(17) 0.0583(18) 0.0067(16) 0.0215(15) -0.0113(15)
    O3 0.0632(18) 0.0497(18) 0.0428(15) 0.0052(15) 0.0115(14) -0.0118(14)
    N1 0.049(2) 0.043(2) 0.0403(18) -0.0018(18) 0.0086(16) -0.0052(17)
    N2 0.059(2) 0.0347(19) 0.0426(18) 0.0017(18) 0.0164(16) -0.0054(17)
    N3 0.0466(19) 0.0356(19) 0.0383(17) 0.0059(16) 0.0072(15) -0.0029(16)
    N4 0.044(2) 0.0320(18) 0.0260(15) 0.0009(17) 0.0065(14) 0.0021(14)
    N5 0.0400(19) 0.037(2) 0.0403(18) -0.0005(17) 0.0081(15) -0.0068(16)
    C1 0.057(3) 0.077(4) 0.062(3) -0.017(3) 0.011(2) 0.005(3)
    C2 0.055(3) 0.099(4) 0.055(3) -0.012(3) 0.021(2) 0.003(3)
    C3 0.053(3) 0.078(4) 0.048(3) 0.011(3) 0.009(2) 0.003(3)
    C4 0.069(3) 0.065(3) 0.056(3) 0.001(3) 0.014(2) 0.010(3)
    C5 0.057(3) 0.066(3) 0.051(3) -0.003(3) 0.017(2) 0.007(2)
    C6 0.038(2) 0.063(3) 0.044(2) 0.000(2) 0.0021(19) 0.011(2)
    C7 0.045(3) 0.055(3) 0.043(2) -0.007(2) 0.002(2) 0.012(2)
    C8 0.063(3) 0.055(3) 0.062(3) -0.016(3) 0.004(2) 0.015(3)
    C9 0.063(3) 0.049(3) 0.060(3) -0.011(2) 0.000(2) 0.000(2)
    C10 0.045(3) 0.047(3) 0.043(2) 0.004(2) -0.0029(19) -0.003(2)
    C11 0.045(2) 0.046(3) 0.041(2) 0.000(2) 0.0013(19) -0.003(2)
    C12 0.042(2) 0.044(3) 0.046(2) 0.003(2) 0.0045(19) -0.002(2)
    C13 0.037(2) 0.039(2) 0.043(2) 0.005(2) 0.0008(18) -0.004(2)
    C14 0.046(2) 0.037(2) 0.044(2) 0.000(2) 0.0066(18) -0.008(2)
    C15 0.048(3) 0.048(3) 0.043(2) 0.018(2) 0.0067(19) 0.008(2)
    C16 0.055(3) 0.037(2) 0.049(2) 0.007(2) 0.013(2) -0.002(2)
    C17 0.047(2) 0.042(2) 0.039(2) 0.001(2) 0.0049(18) -0.0055(19)
    C18 0.043(2) 0.046(2) 0.036(2) 0.007(2) 0.0035(18) 0.0026(19)
    C19 0.061(3) 0.043(2) 0.0250(18) 0.003(2) 0.0079(17) 0.0050(18)
    C20 0.056(3) 0.045(3) 0.035(2) -0.007(2) 0.0135(19) -0.001(2)
    C21 0.060(3) 0.042(3) 0.037(2) 0.007(2) 0.0073(19) -0.001(2)
    C22 0.058(3) 0.033(2) 0.034(2) 0.002(2) 0.0128(18) 0.0069(18)
    C23 0.049(3) 0.066(3) 0.064(3) 0.008(2) 0.017(2) -0.016(3)
    Cl2 0.0508(6) 0.0441(6) 0.0489(6) 0.0031(5) -0.0043(5) 0.0066(5)
    Cl3 0.0545(7) 0.0547(7) 0.0496(6) -0.0077(6) 0.0021(5) -0.0077(5)
    O4 0.156(5) 0.046(3) 0.086(3) 0.000 0.014(3) 0.000
_geom_special_details
;
All e.s.d.'s (except the e.s.d. in the dihedral angle between two l.s. planes)
are estimated using the full covariance matrix. The cell e.s.d.'s are taken
into account individually in the estimation of e.s.d.'s in distances, angles
and torsion angles; correlations between e.s.d.'s in cell parameters are only
used when they are defined by crystal symmetry. An approximate (isotropic)
treatment of cell e.s.d.'s is used for estimating e.s.d.'s involving l.s.
planes.
;
loop_
    _geom_bond_atom_site_label_1
    _geom_bond_atom_site_label_2
    _geom_bond_site_symmetry_2
    _geom_bond_distance
    _geom_bond_publ_flag
    Cl1 C3 . 1.732(4) ?
    O1 C7 . 1.370(4) ?
    O1 C10 . 1.375(4) ?
    O2 C12 . 1.208(4) ?
    O3 C13 . 1.207(4) ?
    N1 C11 . 1.279(5) ?
    N1 N2 . 1.372(4) ?
    N2 C12 . 1.374(5) ?
    N2 C14 . 1.449(4) ?
    N3 C13 . 1.376(5) ?
    N3 C12 . 1.402(4) ?
    N3 C15 . 1.464(4) ?
    N4 C18 . 1.488(4) ?
    N4 C22 . 1.501(4) ?
    N4 C19 . 1.504(4) ?
    N4 H4A . 1.04(4) ?
    N5 C23 . 1.486(4) ?
    N5 C20 . 1.487(5) ?
    N5 C21 . 1.489(4) ?
    N5 H5A . 1.05(4) ?
    C1 C2 . 1.378(6) ?
    C1 C6 . 1.385(5) ?
    C1 H1 . 0.9300 ?
    C2 C3 . 1.365(6) ?
    C2 H2 . 0.9300 ?
    C3 C4 . 1.372(6) ?
    C4 C5 . 1.378(6) ?
    C4 H4 . 0.9300 ?
    C5 C6 . 1.384(6) ?
    C5 H5 . 0.9300 ?
    C6 C7 . 1.460(5) ?
    C7 C8 . 1.357(6) ?
    C8 C9 . 1.402(5) ?
    C8 H8 . 0.9300 ?
    C9 C10 . 1.347(5) ?
    C9 H9 . 0.9300 ?
    C10 C11 . 1.434(5) ?
    C11 H11 . 0.9300 ?
    C13 C14 . 1.499(5) ?
    C14 H14A . 0.9700 ?
    C14 H14B . 0.9700 ?
    C15 C16 . 1.507(5) ?
    C15 H15A . 0.9700 ?
    C15 H15B . 0.9700 ?
    C16 C17 . 1.516(5) ?
    C16 H16A . 0.9700 ?
    C16 H16B . 0.9700 ?
    C17 C18 . 1.517(4) ?
    C17 H17A . 0.9700 ?
    C17 H17B . 0.9700 ?
    C18 H18A . 0.9700 ?
    C18 H18B . 0.9700 ?
    C19 C20 . 1.498(5) ?
    C19 H19A . 0.9700 ?
    C19 H19B . 0.9700 ?
    C20 H20A . 0.9700 ?
    C20 H20B . 0.9700 ?
    C21 C22 . 1.501(5) ?
    C21 H21A . 0.9700 ?
    C21 H21B . 0.9700 ?
    C22 H22A . 0.9700 ?
    C22 H22B . 0.9700 ?
    C23 H23A . 0.9600 ?
    C23 H23B . 0.9600 ?
    C23 H23C . 0.9600 ?
    O4 H4C . 0.8500 ?
    O4 H4B . 0.8627 ?
loop_
    _geom_angle_atom_site_label_1
    _geom_angle_atom_site_label_2
    _geom_angle_atom_site_label_3
    _geom_angle_site_symmetry_1
    _geom_angle_site_symmetry_3
    _geom_angle
    _geom_angle_publ_flag
    C7 O1 C10 . . 106.7(3) ?
    C11 N1 N2 . . 116.5(3) ?
    N1 N2 C12 . . 118.9(3) ?
    N1 N2 C14 . . 127.0(3) ?
    C12 N2 C14 . . 112.4(3) ?
    C13 N3 C12 . . 111.9(3) ?
    C13 N3 C15 . . 125.2(3) ?
    C12 N3 C15 . . 122.4(3) ?
    C18 N4 C22 . . 113.0(3) ?
    C18 N4 C19 . . 110.6(3) ?
    C22 N4 C19 . . 108.9(3) ?
    C18 N4 H4A . . 111(2) ?
    C22 N4 H4A . . 106(2) ?
    C19 N4 H4A . . 107.1(18) ?
    C23 N5 C20 . . 111.8(3) ?
    C23 N5 C21 . . 112.6(3) ?
    C20 N5 C21 . . 109.1(3) ?
    C23 N5 H5A . . 107(2) ?
    C20 N5 H5A . . 110(2) ?
    C21 N5 H5A . . 106(2) ?
    C2 C1 C6 . . 120.6(5) ?
    C2 C1 H1 . . 119.7 ?
    C6 C1 H1 . . 119.7 ?
    C3 C2 C1 . . 120.3(4) ?
    C3 C2 H2 . . 119.9 ?
    C1 C2 H2 . . 119.9 ?
    C2 C3 C4 . . 120.3(4) ?
    C2 C3 Cl1 . . 120.2(4) ?
    C4 C3 Cl1 . . 119.5(4) ?
    C3 C4 C5 . . 119.5(5) ?
    C3 C4 H4 . . 120.3 ?
    C5 C4 H4 . . 120.3 ?
    C4 C5 C6 . . 121.2(4) ?
    C4 C5 H5 . . 119.4 ?
    C6 C5 H5 . . 119.4 ?
    C5 C6 C1 . . 118.2(4) ?
    C5 C6 C7 . . 120.8(4) ?
    C1 C6 C7 . . 120.9(4) ?
    C8 C7 O1 . . 109.0(4) ?
    C8 C7 C6 . . 133.7(4) ?
    O1 C7 C6 . . 117.2(4) ?
    C7 C8 C9 . . 107.7(4) ?
    C7 C8 H8 . . 126.1 ?
    C9 C8 H8 . . 126.1 ?
    C10 C9 C8 . . 106.7(4) ?
    C10 C9 H9 . . 126.7 ?
    C8 C9 H9 . . 126.7 ?
    C9 C10 O1 . . 110.0(3) ?
    C9 C10 C11 . . 131.0(4) ?
    O1 C10 C11 . . 118.9(4) ?
    N1 C11 C10 . . 121.3(4) ?
    N1 C11 H11 . . 119.4 ?
    C10 C11 H11 . . 119.4 ?
    O2 C12 N2 . . 128.1(4) ?
    O2 C12 N3 . . 125.8(4) ?
    N2 C12 N3 . . 106.1(3) ?
    O3 C13 N3 . . 124.9(4) ?
    O3 C13 C14 . . 127.9(4) ?
    N3 C13 C14 . . 107.2(3) ?
    N2 C14 C13 . . 102.4(3) ?
    N2 C14 H14A . . 111.3 ?
    C13 C14 H14A . . 111.3 ?
    N2 C14 H14B . . 111.3 ?
    C13 C14 H14B . . 111.3 ?
    H14A C14 H14B . . 109.2 ?
    N3 C15 C16 . . 113.7(3) ?
    N3 C15 H15A . . 108.8 ?
    C16 C15 H15A . . 108.8 ?
    N3 C15 H15B . . 108.8 ?
    C16 C15 H15B . . 108.8 ?
    H15A C15 H15B . . 107.7 ?
    C15 C16 C17 . . 114.7(3) ?
    C15 C16 H16A . . 108.6 ?
    C17 C16 H16A . . 108.6 ?
    C15 C16 H16B . . 108.6 ?
    C17 C16 H16B . . 108.6 ?
    H16A C16 H16B . . 107.6 ?
    C16 C17 C18 . . 112.1(3) ?
    C16 C17 H17A . . 109.2 ?
    C18 C17 H17A . . 109.2 ?
    C16 C17 H17B . . 109.2 ?
    C18 C17 H17B . . 109.2 ?
    H17A C17 H17B . . 107.9 ?
    N4 C18 C17 . . 111.5(3) ?
    N4 C18 H18A . . 109.3 ?
    C17 C18 H18A . . 109.3 ?
    N4 C18 H18B . . 109.3 ?
    C17 C18 H18B . . 109.3 ?
    H18A C18 H18B . . 108.0 ?
    C20 C19 N4 . . 110.8(3) ?
    C20 C19 H19A . . 109.5 ?
    N4 C19 H19A . . 109.5 ?
    C20 C19 H19B . . 109.5 ?
    N4 C19 H19B . . 109.5 ?
    H19A C19 H19B . . 108.1 ?
    N5 C20 C19 . . 110.0(3) ?
    N5 C20 H20A . . 109.7 ?
    C19 C20 H20A . . 109.7 ?
    N5 C20 H20B . . 109.7 ?
    C19 C20 H20B . . 109.7 ?
    H20A C20 H20B . . 108.2 ?
    N5 C21 C22 . . 109.9(3) ?
    N5 C21 H21A . . 109.7 ?
    C22 C21 H21A . . 109.7 ?
    N5 C21 H21B . . 109.7 ?
    C22 C21 H21B . . 109.7 ?
    H21A C21 H21B . . 108.2 ?
    C21 C22 N4 . . 111.2(3) ?
    C21 C22 H22A . . 109.4 ?
    N4 C22 H22A . . 109.4 ?
    C21 C22 H22B . . 109.4 ?
    N4 C22 H22B . . 109.4 ?
    H22A C22 H22B . . 108.0 ?
    N5 C23 H23A . . 109.5 ?
    N5 C23 H23B . . 109.5 ?
    H23A C23 H23B . . 109.5 ?
    N5 C23 H23C . . 109.5 ?
    H23A C23 H23C . . 109.5 ?
    H23B C23 H23C . . 109.5 ?
    H4C O4 H4B . . 108.2 ?
loop_
    _geom_torsion_atom_site_label_1
    _geom_torsion_atom_site_label_2
    _geom_torsion_atom_site_label_3
    _geom_torsion_atom_site_label_4
    _geom_torsion_site_symmetry_1
    _geom_torsion_site_symmetry_2
    _geom_torsion_site_symmetry_3
    _geom_torsion_site_symmetry_4
    _geom_torsion
    _geom_torsion_publ_flag
    C11 N1 N2 C12 . . . . -171.5(4) ?
    C11 N1 N2 C14 . . . . -7.7(5) ?
    C6 C1 C2 C3 . . . . 1.1(7) ?
    C1 C2 C3 C4 . . . . -0.4(7) ?
    C1 C2 C3 Cl1 . . . . 178.4(3) ?
    C2 C3 C4 C5 . . . . -0.6(7) ?
    Cl1 C3 C4 C5 . . . . -179.4(3) ?
    C3 C4 C5 C6 . . . . 1.0(7) ?
    C4 C5 C6 C1 . . . . -0.4(6) ?
    C4 C5 C6 C7 . . . . 177.3(4) ?
    C2 C1 C6 C5 . . . . -0.7(6) ?
    C2 C1 C6 C7 . . . . -178.4(4) ?
    C10 O1 C7 C8 . . . . 0.1(4) ?
    C10 O1 C7 C6 . . . . -176.9(3) ?
    C5 C6 C7 C8 . . . . -165.5(5) ?
    C1 C6 C7 C8 . . . . 12.2(7) ?
    C5 C6 C7 O1 . . . . 10.5(6) ?
    C1 C6 C7 O1 . . . . -171.9(4) ?
    O1 C7 C8 C9 . . . . -0.4(5) ?
    C6 C7 C8 C9 . . . . 175.8(4) ?
    C7 C8 C9 C10 . . . . 0.6(5) ?
    C8 C9 C10 O1 . . . . -0.6(5) ?
    C8 C9 C10 C11 . . . . 175.8(4) ?
    C7 O1 C10 C9 . . . . 0.3(4) ?
    C7 O1 C10 C11 . . . . -176.6(3) ?
    N2 N1 C11 C10 . . . . 177.1(3) ?
    C9 C10 C11 N1 . . . . -170.6(4) ?
    O1 C10 C11 N1 . . . . 5.5(6) ?
    N1 N2 C12 O2 . . . . -13.9(6) ?
    C14 N2 C12 O2 . . . . 179.9(4) ?
    N1 N2 C12 N3 . . . . 166.0(3) ?
    C14 N2 C12 N3 . . . . -0.1(4) ?
    C13 N3 C12 O2 . . . . -179.5(4) ?
    C15 N3 C12 O2 . . . . 7.6(6) ?
    C13 N3 C12 N2 . . . . 0.5(4) ?
    C15 N3 C12 N2 . . . . -172.3(3) ?
    C12 N3 C13 O3 . . . . -180.0(4) ?
    C15 N3 C13 O3 . . . . -7.4(6) ?
    C12 N3 C13 C14 . . . . -0.7(4) ?
    C15 N3 C13 C14 . . . . 171.9(3) ?
    N1 N2 C14 C13 . . . . -165.1(3) ?
    C12 N2 C14 C13 . . . . -0.3(4) ?
    N3 C13 C14 N2 . . . . 0.6(4) ?
    C13 N3 C15 C16 . . . . 100.9(4) ?
    C12 N3 C15 C16 . . . . -87.3(4) ?
    N3 C15 C16 C17 . . . . -61.7(4) ?
    C15 C16 C17 C18 . . . . -66.6(4) ?
    C22 N4 C18 C17 . . . . -70.6(4) ?
    C19 N4 C18 C17 . . . . 167.0(3) ?
    C16 C17 C18 N4 . . . . -173.7(3) ?
    C18 N4 C19 C20 . . . . -178.4(3) ?
    C22 N4 C19 C20 . . . . 56.9(4) ?
    C23 N5 C20 C19 . . . . -174.5(3) ?
    C21 N5 C20 C19 . . . . 60.4(4) ?
    N4 C19 C20 N5 . . . . -59.7(4) ?
    C23 N5 C21 C22 . . . . 175.5(3) ?
    C20 N5 C21 C22 . . . . -59.8(4) ?
    N5 C21 C22 N4 . . . . 58.8(4) ?
    C18 N4 C22 C21 . . . . -179.9(3) ?
    C19 N4 C22 C21 . . . . -56.6(4) ?
loop_
    _geom_hbond_atom_site_label_D
    _geom_hbond_atom_site_label_H
    _geom_hbond_atom_site_label_A
    _geom_hbond_site_symmetry_A
    _geom_hbond_distance_DH
    _geom_hbond_distance_HA
    _geom_hbond_distance_DA
    _geom_hbond_angle_DHA
    O4 H4B Cl3 . 0.86 2.40 3.250(3) 169
    O4 H4C Cl3 2 0.85 2.50 3.250(3) 148
    N5 H5A Cl2 6_576 1.05(4) 1.95(4) 2.995(3) 174(3)
    N4 H4A Cl3 . 1.04(4) 2.00(4) 3.035(3) 178(3)
