# Supplementary material for: 1-[4-(3-{[5-(4-Chloro­phen­yl)furan-2-yl]methyl­idene­amino}-2,5-dioxoimidazol­idin-1-yl)but­yl]-4-methyl­piperazine-1,4-diium dichloride hemihydrate
Source: Acta Crystallogr Sect E Struct Rep Online. 2011 Jan 12;67(Pt 2):o320. doi: 10.1107/S1600536811000560 (PMC3051443; doi:10.1107/S1600536811000560)
Supplement: Supplementary file 2 [file e-67-0o320-Isup2.hkl]

# 
# h,k,l, Fc-squared, Fo-squared, sigma(Fo-squared) and status flag 
# 
data_I
_shelx_title ' 60512C in C2/c' 
_shelx_refln_list_code          4 
_shelx_F_calc_maximum      775.09 
_exptl_crystal_F_000      2264.00 
_reflns_d_resolution_high  0.8404 
 
loop_ 
 _symmetry_equiv_pos_as_xyz 
 'x, y, z' 
 '-x, y, -z+1/2' 
 'x+1/2, y+1/2, z' 
 '-x+1/2, y+1/2, -z+1/2' 
 '-x, -y, -z' 
 'x, -y, z-1/2' 
 '-x+1/2, -y+1/2, -z' 
 'x+1/2, -y+1/2, z-1/2' 
 
_cell_length_a    59.5630 
_cell_length_b     6.8793 
_cell_length_c    12.8308 
_cell_angle_alpha  90.000 
_cell_angle_beta   94.402 
_cell_angle_gamma  90.000 
 
_shelx_F_squared_multiplier     1.000 
 
loop_ 
 _refln_index_h 
 _refln_index_k 
 _refln_index_l 
 _refln_F_squared_calc 
 _refln_F_squared_meas 
 _refln_F_squared_sigma 
 _refln_observed_status 
   2   0   0     4497.89       -8.85      9.40 o 
   4   0   0     5673.81     5271.52    157.05 o 
   6   0   0      760.54      613.80     56.40 o 
   8   0   0     9072.78     8683.38    263.22 o 
  10   0   0    24762.68    21958.65   1048.72 o 
  12   0   0    20997.47    17543.87    368.17 o 
  14   0   0    53018.01    50551.03   1236.18 o 
  16   0   0     9703.68    10392.80    409.20 o 
  18   0   0   107603.79   104429.55   2196.97 o 
  20   0   0    21780.15    20966.94    466.16 o 
  22   0   0     9520.66     8590.83    261.19 o 
  24   0   0     5954.01     5709.55    211.07 o 
  26   0   0    19653.96    17510.11   1130.84 o 
  28   0   0     1512.98     1687.79    145.27 o 
  30   0   0     8902.83     8513.76    282.77 o 
  32   0   0     4169.75     4339.43    246.63 o 
  34   0   0     6672.78     6355.18    255.84 o 
  36   0   0       55.99      166.55    123.81 o 
  38   0   0     2254.73     2176.54    179.82 o 
  40   0   0      353.92      302.95    133.45 o 
  42   0   0      941.03     1000.21    180.06 o 
  44   0   0     8717.25     8941.96    279.24 o 
  46   0   0      867.23      914.81    168.50 o 
  48   0   0     3128.79     2742.67    222.02 o 
  50   0   0      565.59      685.96    171.26 o 
  52   0   0     1206.12     1343.85    193.56 o 
  54   0   0      479.60      406.17    162.69 o 
  56   0   0     1249.74     1436.14    206.17 o 
  58   0   0     3577.10     3349.00    244.97 o 
  60   0   0        1.09       97.39    147.09 o 
  62   0   0       48.64      -26.61    141.61 o 
  64   0   0        2.97      117.89    146.02 o 
  66   0   0       38.80      136.09    139.77 o 
  68   0   0        8.46      121.95    147.91 o 
  70   0   0       43.59        4.98    144.04 o 
   1   1   0     3410.14     3442.78     95.96 o 
   3   1   0     1830.80     2042.82     74.28 o 
   5   1   0    14964.72    12340.69    249.52 o 
   7   1   0       73.86       26.56     38.07 o 
   9   1   0    35408.60    33681.43    789.38 o 
  11   1   0    45525.32    44286.26   1124.14 o 
  13   1   0    29772.29    29345.04    864.33 o 
  15   1   0      234.80      337.17     71.26 o 
  17   1   0     1776.07     1963.83    108.05 o 
  19   1   0      209.12      114.56     61.69 o 
  21   1   0    10072.49    10052.21    200.46 o 
  23   1   0    18511.71    16388.18    283.60 o 
  25   1   0    13364.23    13522.30    255.53 o 
  27   1   0     3057.60     2937.85    123.08 o 
  29   1   0    12594.48    12843.52    257.97 o 
  31   1   0     7640.36     7138.53    186.11 o 
  33   1   0    12255.97    12670.48    267.67 o 
  35   1   0     8474.53     8106.98    212.45 o 
  37   1   0     1087.25     1286.69    115.31 o 
  39   1   0      295.10      211.41     92.24 o 
  41   1   0        0.09      -67.81     85.07 o 
  43   1   0     5262.61     5277.94    192.53 o 
  45   1   0      559.91      507.35    112.89 o 
  47   1   0      714.24      819.58    119.66 o 
  49   1   0    10378.96    10480.21    278.69 o 
  51   1   0     3455.39     3068.86    167.49 o 
  53   1   0       75.31       55.03     99.99 o 
  55   1   0        2.42       35.46    100.35 o 
  57   1   0       20.05       74.63     86.51 o 
  59   1   0       79.26       96.61     92.59 o 
  61   1   0      372.06      308.04    108.96 o 
  63   1   0      267.44      201.27    102.45 o 
  65   1   0        6.95       54.61     95.68 o 
  67   1   0      482.18      485.30    176.30 o 
  69   1   0      468.88      295.08    168.88 o 
   0   2   0    28104.96    27943.00    563.86 o 
   2   2   0     2497.95     2481.47    100.15 o 
   4   2   0     2286.30     2580.30    120.35 o 
   6   2   0     5618.00     5191.82    148.89 o 
   8   2   0      256.93      279.02     73.43 o 
  10   2   0       37.23      107.85     73.29 o 
  12   2   0    14246.41    14039.96    274.85 o 
  14   2   0     4984.41     5152.65    202.02 o 
  16   2   0     5584.52     5647.32    168.84 o 
  18   2   0     2883.05     2944.34    128.76 o 
  20   2   0      815.65      852.81     90.72 o 
  22   2   0     5653.63     5644.43    178.58 o 
  24   2   0      169.43      227.31     80.30 o 
  26   2   0     3788.11     3982.27    161.84 o 
  28   2   0     3945.73     3830.97    166.44 o 
  30   2   0       27.26       28.25     84.45 o 
  32   2   0     4238.52     4116.30    178.08 o 
  34   2   0     1196.07     1478.09    134.58 o 
  36   2   0      136.60      259.29    107.03 o 
  38   2   0      303.37      366.12    114.54 o 
  40   2   0      103.39      170.02    110.60 o 
  42   2   0       67.43       35.46    109.54 o 
  44   2   0       19.40      166.97    115.55 o 
  46   2   0      309.10      213.84    116.15 o 
  48   2   0      117.76      -85.22    108.83 o 
  50   2   0      464.82      387.33    129.90 o 
  52   2   0       60.63      155.49    116.45 o 
  54   2   0       23.40       12.39    113.36 o 
  56   2   0      263.67      169.98    120.40 o 
  58   2   0      112.71       62.78    116.42 o 
  60   2   0       16.75       28.02    115.00 o 
  62   2   0       20.41      -66.63    109.66 o 
  64   2   0       40.41      118.78    148.64 o 
  66   2   0       27.16       75.19    152.06 o 
  68   2   0       10.62      -45.73    152.90 o 
   1   3   0       36.92      -33.47     64.60 o 
   3   3   0    29598.64    29500.24    440.68 o 
   5   3   0     5171.76     4917.46    142.72 o 
   7   3   0    16542.38    15939.68    277.58 o 
   9   3   0      644.17      763.73     95.07 o 
  11   3   0     1720.74     1952.17    129.45 o 
  13   3   0     5888.36     5663.25    179.80 o 
  15   3   0     5821.19     5624.97    181.86 o 
  17   3   0      941.42      717.83     99.81 o 
  19   3   0     1803.82     1937.65    222.87 o 
  21   3   0     8566.51     8541.26    286.87 o 
  23   3   0     3602.90     3804.33    168.02 o 
  25   3   0     3208.55     3131.67    159.00 o 
  27   3   0      297.31      270.85    100.73 o 
  29   3   0      909.99     1023.49    127.36 o 
  31   3   0      432.71      472.40    116.23 o 
  33   3   0      345.16      204.57    109.52 o 
  35   3   0     4710.51     4951.72    212.92 o 
  37   3   0     1159.25     1335.46    146.79 o 
  39   3   0        1.27       27.59    158.76 o 
  41   3   0     4718.72     4926.20    223.77 o 
  43   3   0      286.50      329.10    123.97 o 
  45   3   0     1857.21     1960.95    176.19 o 
  47   3   0      371.72      487.16    162.14 o 
  49   3   0      509.75      487.15    131.13 o 
  51   3   0       27.28      -64.51    152.33 o 
  53   3   0      276.98      345.22    173.93 o 
  55   3   0       11.85       10.18    158.07 o 
  57   3   0       54.77       25.73    283.68 o 
  59   3   0      404.30      203.88    166.91 o 
  61   3   0       97.51      254.37    256.03 o 
  63   3   0       30.70        2.60    147.89 o 
  65   3   0       32.37       -9.47    144.84 o 
   0   4   0    24148.34    25068.48    583.76 o 
   2   4   0     9585.38     9064.53    233.22 o 
   4   4   0     1133.62     1322.17    112.68 o 
   6   4   0      288.48      280.42     89.23 o 
   8   4   0     2251.47     2336.78    132.97 o 
  10   4   0      591.50      594.61     95.08 o 
  12   4   0     3845.24     4247.28    157.47 o 
  14   4   0      264.70      363.25    130.61 o 
  16   4   0        2.22       71.13    103.75 o 
  18   4   0    10575.81    10254.31    278.20 o 
  20   4   0     3839.81     3764.59    188.55 o 
  22   4   0      539.14      621.77    124.36 o 
  24   4   0      429.78      460.04    120.75 o 
  26   4   0     2890.65     3123.04    179.37 o 
  28   4   0     2202.81     2302.62    166.04 o 
  30   4   0       43.48       77.50    115.84 o 
  32   4   0       28.04      -12.91    112.22 o 
  34   4   0      179.70       29.54    115.22 o 
  36   4   0     3075.15     3330.51    218.30 o 
  38   4   0      674.34      821.64    205.11 o 
  40   4   0     1387.12     1772.25    232.38 o 
  42   4   0       89.14     -134.09    151.70 o 
  44   4   0       33.43      207.31    176.68 o 
  46   4   0      346.50      301.92    230.59 o 
  48   4   0      354.68      345.22    187.22 o 
  50   4   0      520.87      552.18    193.50 o 
  52   4   0      229.25      462.60    182.81 o 
  54   4   0      376.17      370.34    182.89 o 
  56   4   0     3165.58     2524.86    492.15 o 
  58   4   0      229.05      234.12    188.25 o 
  60   4   0       53.38       31.85    285.61 o 
   1   5   0      892.36      936.35    126.29 o 
   3   5   0     3370.60     3409.39    173.48 o 
   5   5   0     1891.09     2214.71    148.16 o 
   7   5   0     6835.74     6394.70    210.80 o 
   9   5   0      253.51      493.95    115.22 o 
  11   5   0     2154.17     2545.06    156.85 o 
  13   5   0      559.05      652.69    121.29 o 
  15   5   0     1796.09     1942.55    146.22 o 
  17   5   0      675.17      674.85    118.79 o 
  19   5   0        4.49        7.15    116.32 o 
  21   5   0     1183.60     1510.51    174.08 o 
  23   5   0     5844.41     6103.36    240.85 o 
  25   5   0     7222.82     6996.92    347.57 o 
  27   5   0     2462.80     2390.46    256.77 o 
  29   5   0      399.18      456.77    185.38 o 
  31   5   0     6893.47     6565.98    353.30 o 
  33   5   0     1372.66     1511.70    227.46 o 
  35   5   0       23.71      -36.54    185.80 o 
  37   5   0      476.87      540.63    193.74 o 
  39   5   0      107.16       40.69    163.85 o 
  41   5   0      200.29      289.36    283.12 o 
  43   5   0      651.08      620.99    278.70 o 
  45   5   0      817.40     1288.05    229.41 o 
  47   5   0        8.85     -131.84    168.57 o 
  49   5   0      788.21      907.43    300.27 o 
  51   5   0      587.82      508.83    190.57 o 
  53   5   0       92.93        6.15    172.25 o 
  55   5   0        3.85     -175.19    211.51 o 
   0   6   0     1682.97     1731.32    217.24 o 
   2   6   0       47.45      103.75    116.78 o 
   4   6   0     3390.53     3544.47    183.53 o 
   6   6   0     1425.30     1749.61    156.53 o 
   8   6   0       50.37      -24.21    113.09 o 
  10   6   0     4298.95     4135.65    188.46 o 
  12   6   0      954.72     1030.90    166.24 o 
  14   6   0     8826.13     8297.32    298.12 o 
  16   6   0       59.31      -50.60    123.16 o 
  18   6   0      753.41      876.73    161.94 o 
  20   6   0        4.41      119.45    125.68 o 
  22   6   0     1415.47     1569.78    174.92 o 
  24   6   0      681.34      597.03    196.51 o 
  26   6   0       17.10     -115.08    138.66 o 
  28   6   0      731.27      640.52    186.36 o 
  30   6   0        0.19     -236.37    157.58 o 
  32   6   0      360.71      183.12    182.15 o 
  34   6   0      220.02      288.83    191.33 o 
  36   6   0      170.61       72.74    162.90 o 
  38   6   0      183.08      162.74    185.99 o 
  40   6   0      121.27      -60.06    171.65 o 
  42   6   0      128.06      -28.24    181.88 o 
  44   6   0       49.26      -51.21    172.94 o 
  46   6   0       18.07     -210.29    173.77 o 
  48   6   0       81.15      -28.40    177.48 o 
   1   7   0        2.31     -224.71    167.35 o 
   3   7   0      744.86      548.00    151.91 o 
   5   7   0      117.71     -156.36    132.70 o 
   7   7   0        0.02     -195.34    130.23 o 
   9   7   0       40.38     -195.05    130.03 o 
  11   7   0      118.42      -48.27    146.07 o 
  13   7   0       41.27     -198.94    132.63 o 
  15   7   0      149.17     -112.33    138.98 o 
  17   7   0      214.65      221.09    195.40 o 
  19   7   0       29.73     -195.52    130.35 o 
  21   7   0      545.62      402.74    154.12 o 
  23   7   0       94.58     -187.50    125.00 o 
  25   7   0      100.64       56.88    179.46 o 
  27   7   0       84.00      -73.64    138.73 o 
  29   7   0        2.95     -218.05    145.37 o 
  31   7   0      294.27      183.25    207.81 o 
  33   7   0      147.62      162.31    228.02 o 
  35   7   0      308.52      278.51    149.67 o 
   0   8   0      113.37     -182.48    279.25 o 
   2   8   0      387.30     -177.98    199.43 o 
   4   8   0      504.51      256.75    224.47 o 
   6   8   0       30.56     -329.26    249.67 o 
   8   8   0      122.60     -348.46    322.11 o 
  10   8   0        6.48     -334.35    273.45 o 
  12   8   0       27.32     -134.32    290.59 o 
  14   8   0       76.86      -55.12    261.28 o 
 -69   1   1       16.73       44.49    115.31 o 
 -67   1   1        1.56       70.36    108.39 o 
 -65   1   1        7.32       97.73     97.00 o 
 -63   1   1      530.48      508.61    136.55 o 
 -61   1   1     1403.22     1388.03    234.07 o 
 -59   1   1      344.72      473.10    117.26 o 
 -57   1   1        1.60       78.85    100.23 o 
 -55   1   1       13.37       46.08     98.47 o 
 -53   1   1       97.25      107.07     99.87 o 
 -51   1   1     1378.69     1391.40    141.36 o 
 -49   1   1      350.78      425.49    115.12 o 
 -47   1   1      338.42      223.94    109.94 o 
 -45   1   1     7422.10     7155.30    227.28 o 
 -43   1   1     4623.06     4457.93    178.56 o 
 -41   1   1      476.86      413.27    107.24 o 
 -39   1   1     4953.95     4649.29    173.62 o 
 -37   1   1     2794.70     2985.42    144.11 o 
 -35   1   1     1610.83     1796.91    107.37 o 
 -33   1   1     6310.51     6376.08    164.02 o 
 -31   1   1     2075.79     2229.47    117.11 o 
 -29   1   1      187.48      100.87     70.11 o 
 -27   1   1      130.25      154.61     69.65 o 
 -25   1   1     5340.33     4660.15    161.31 o 
 -23   1   1     9292.92     8867.83    216.87 o 
 -21   1   1       22.79      -17.29     63.91 o 
 -19   1   1      332.50      465.43     76.69 o 
 -17   1   1      302.36      332.09     76.88 o 
 -15   1   1      759.00      829.58     83.19 o 
 -13   1   1      851.60      875.75     84.06 o 
 -11   1   1      151.01      199.64     56.17 o 
  -9   1   1     8754.43     8505.94    197.05 o 
  -7   1   1    51527.24    44154.55    797.07 o 
  -5   1   1     4924.97     6003.96    152.16 o 
  -3   1   1     1391.15     1741.50    126.36 o 
  -1   1   1     1370.35     1249.41     60.76 o 
   1   1   1      542.76      479.66     44.36 o 
   3   1   1    22973.38    21719.04    345.54 o 
   5   1   1    70296.59    64763.51   1107.72 o 
   7   1   1    34328.83    32053.46    945.26 o 
   9   1   1     1962.62     2171.28     83.57 o 
  11   1   1    13003.75    12659.12    235.80 o 
  13   1   1   148469.41   138910.34   3877.66 o 
  15   1   1    89345.10    84023.05   1824.20 o 
  17   1   1     4721.57     4682.22    123.76 o 
  19   1   1     8323.76     8283.05    175.30 o 
  21   1   1     4562.18     4192.83    124.71 o 
  23   1   1      780.08      696.95     73.51 o 
  25   1   1     1002.84     1076.31     63.50 o 
  27   1   1     1140.80     1037.98     65.90 o 
  29   1   1     1115.21      987.93     67.23 o 
  31   1   1     8833.85     8166.75    156.19 o 
  33   1   1    14723.49    14000.19    223.70 o 
  35   1   1     3238.57     3040.09    136.66 o 
  37   1   1     2977.01     2904.52    140.62 o 
  39   1   1     5664.42     5435.88    186.53 o 
  41   1   1     1215.59     1578.43    133.47 o 
  43   1   1      138.31       28.01     95.91 o 
  45   1   1      222.00      142.16    104.18 o 
  47   1   1      157.06      129.82     90.50 o 
  49   1   1      141.48      195.44     98.76 o 
  51   1   1      653.30      674.78    117.73 o 
  53   1   1      305.11      244.11    137.20 o 
  55   1   1        0.35       49.86     96.17 o 
  57   1   1       73.10       43.96     94.23 o 
  59   1   1        7.55       18.76     96.36 o 
  61   1   1       36.40      -37.71     99.06 o 
  63   1   1       13.03      121.84    130.02 o 
  65   1   1        7.44     -158.62    127.59 o 
  67   1   1      363.10      206.38    135.41 o 
  69   1   1       32.15      -30.05    144.07 o 
 -68   2   1      965.78      985.64    342.06 o 
 -66   2   1      175.37      177.32    122.58 o 
 -64   2   1      189.71      -95.91    120.88 o 
 -62   2   1       24.11      122.51    115.37 o 
 -60   2   1       25.82      138.44    120.62 o 
 -58   2   1      247.57      257.06    122.55 o 
 -56   2   1      240.78      312.97    161.23 o 
 -54   2   1      561.59      555.08    134.32 o 
 -52   2   1        1.74      -53.67    101.86 o 
 -50   2   1      265.85      291.30    124.94 o 
 -48   2   1     2702.44     2881.71    193.51 o 
 -46   2   1      743.42      835.55    142.72 o 
 -44   2   1       90.30      -28.13    105.60 o 
 -42   2   1       71.73      136.21    111.04 o 
 -40   2   1     1743.79     2104.66    168.29 o 
 -38   2   1       63.73        6.69    104.43 o 
 -36   2   1     7607.31     7552.23    292.92 o 
 -34   2   1      360.55      285.23    105.62 o 
 -32   2   1      653.64      647.15    111.24 o 
 -30   2   1     4668.95     4664.87    182.96 o 
 -28   2   1     6450.59     5764.31    193.51 o 
 -26   2   1     7075.70     7058.23    212.38 o 
 -24   2   1      111.46      105.26     87.67 o 
 -22   2   1    18443.56    18518.78    526.47 o 
 -20   2   1    35522.44    34977.68    592.29 o 
 -18   2   1    20149.13    19962.27    373.48 o 
 -16   2   1    11094.78    11772.67    359.65 o 
 -14   2   1     3683.38     3638.67    179.89 o 
 -12   2   1    13447.73    13424.27    289.79 o 
 -10   2   1    51761.32    49922.92    791.74 o 
  -8   2   1      778.07      969.69     89.52 o 
  -6   2   1      261.34      313.37     75.72 o 
  -4   2   1     4349.01     4718.26    125.06 o 
  -2   2   1    29152.40    28628.72    406.85 o 
   0   2   1    54514.82    55180.58    732.03 o 
   2   2   1     1892.02     1856.76     93.32 o 
   4   2   1    49022.05    48179.64    737.38 o 
   6   2   1    15468.25    15741.72    289.46 o 
   8   2   1    17724.25    18561.99    373.35 o 
  10   2   1    64089.86    62478.32    945.43 o 
  12   2   1     3341.17     3392.54    180.12 o 
  14   2   1     1231.62     1302.05     89.08 o 
  16   2   1       21.42      104.60     65.57 o 
  18   2   1    20205.17    18928.75    696.09 o 
  20   2   1     1099.13     1220.15     95.61 o 
  22   2   1     2055.90     2199.79    121.70 o 
  24   2   1     4432.80     4084.20    158.59 o 
  26   2   1        1.98       71.58     82.69 o 
  28   2   1      819.67      587.74     95.43 o 
  30   2   1       56.73       83.83     78.25 o 
  32   2   1        0.95      -38.74     86.66 o 
  34   2   1     1213.14     1317.12    131.86 o 
  36   2   1     1354.81     1416.81    138.66 o 
  38   2   1     2833.78     2773.33    172.85 o 
  40   2   1      673.64      679.47    131.07 o 
  42   2   1     1577.74     1723.95    157.21 o 
  44   2   1     1989.09     2328.62    169.32 o 
  46   2   1       18.78      -65.59    111.47 o 
  48   2   1     2859.58     2836.12    181.18 o 
  50   2   1      365.60      328.07    132.49 o 
  52   2   1      507.80      747.13    137.86 o 
  54   2   1      593.36      602.74    275.11 o 
  56   2   1     1938.74     1991.64    182.36 o 
  58   2   1     1420.77     1504.16    221.63 o 
  60   2   1      207.41      202.14    197.69 o 
  62   2   1     1210.57      948.17    207.67 o 
  64   2   1     1624.80     1449.49    223.85 o 
  66   2   1      299.26      313.85    178.06 o 
  68   2   1        6.04       60.80    152.65 o 
 -65   3   1      422.50      297.96    179.07 o 
 -63   3   1      695.95      747.25    186.91 o 
 -61   3   1       13.61       12.72    183.59 o 
 -59   3   1      678.70      527.61    181.59 o 
 -57   3   1       19.31      154.71    114.16 o 
 -55   3   1      264.62      154.76    118.71 o 
 -53   3   1      280.77      194.18    123.19 o 
 -51   3   1     2578.92     2382.09    180.00 o 
 -49   3   1       30.72      -10.35    105.90 o 
 -47   3   1       13.89     -127.08    110.20 o 
 -45   3   1     5331.39     5399.75    239.59 o 
 -43   3   1      234.55      187.53    129.29 o 
 -41   3   1     1536.78     1874.50    176.01 o 
 -39   3   1     2205.48     2369.73    177.27 o 
 -37   3   1     6280.67     6326.97    238.62 o 
 -35   3   1     1291.95     1476.73    156.12 o 
 -33   3   1      306.57      330.57    118.23 o 
 -31   3   1     2962.51     3081.46    176.20 o 
 -29   3   1    10452.91     9992.14    280.20 o 
 -27   3   1      294.57      353.61    105.77 o 
 -25   3   1     5130.06     5036.40    193.94 o 
 -23   3   1     1733.06     1699.91    133.27 o 
 -21   3   1    11002.46    11024.86    274.92 o 
 -19   3   1     5360.51     5035.54    182.63 o 
 -17   3   1     3027.91     3107.85    151.07 o 
 -15   3   1       31.59      -42.48     79.70 o 
 -13   3   1     1077.65     1300.80    148.63 o 
 -11   3   1      217.81      194.52     82.97 o 
  -9   3   1     2939.61     3029.75    138.93 o 
  -7   3   1      199.69      303.15     74.71 o 
  -5   3   1    19511.19    20046.31    326.78 o 
  -3   3   1     7166.58     7226.68    173.08 o 
  -1   3   1     5249.02     5011.27    140.59 o 
   1   3   1     1748.40     1775.28    105.22 o 
   3   3   1      121.12      134.89     64.53 o 
   5   3   1     4948.23     5257.08    144.70 o 
   7   3   1     2721.75     2387.07    132.23 o 
   9   3   1       43.73       95.86     79.49 o 
  11   3   1    10189.07    10198.61    238.47 o 
  13   3   1    19046.73    18297.59    353.18 o 
  15   3   1      803.52      875.97     97.43 o 
  17   3   1     9320.67     9295.40    291.33 o 
  19   3   1     6358.56     6266.11    193.64 o 
  21   3   1     4918.62     4411.99    163.92 o 
  23   3   1     4825.70     5260.51    181.82 o 
  25   3   1     3054.99     3056.48    176.96 o 
  27   3   1      394.43      590.17    106.68 o 
  29   3   1     2650.36     2949.94    207.19 o 
  31   3   1     9885.28     9847.08    279.81 o 
  33   3   1    12039.33    11753.77    313.94 o 
  35   3   1      364.83      347.47    113.44 o 
  37   3   1     1265.59     1208.51    142.31 o 
  39   3   1     3667.22     3607.58    194.44 o 
  41   3   1      191.62      348.51    126.10 o 
  43   3   1      527.71      598.59    130.63 o 
  45   3   1     1091.85     1184.38    220.13 o 
  47   3   1        0.27      -10.56    172.00 o 
  49   3   1     1021.73     1049.75    369.39 o 
  51   3   1     1565.84     1649.94    489.11 o 
  53   3   1      142.97      105.24    184.23 o 
  55   3   1      140.88       66.09    207.37 o 
  57   3   1      174.91      211.08    171.89 o 
  59   3   1      515.13      628.28    270.96 o 
  61   3   1      251.94      246.87    201.28 o 
  63   3   1       11.83        5.70    141.05 o 
  65   3   1       53.64      -17.09    156.94 o 
 -60   4   1      208.26      131.38    180.82 o 
 -58   4   1     1105.67      955.73    210.24 o 
 -56   4   1      106.52      -29.47    157.16 o 
 -54   4   1        0.59     -172.74    252.16 o 
 -52   4   1      167.31      444.04    187.42 o 
 -50   4   1     1011.10      903.05    206.82 o 
 -48   4   1      485.64      628.40    198.50 o 
 -46   4   1      667.98      591.69    194.34 o 
 -44   4   1        9.59       10.44    114.47 o 
 -42   4   1      954.36     1335.50    159.12 o 
 -40   4   1       18.63     -126.53    109.81 o 
 -38   4   1      111.80      170.79    122.89 o 
 -36   4   1       10.67      -23.44    122.56 o 
 -34   4   1      375.44      371.45    132.47 o 
 -32   4   1      178.63      147.08    118.26 o 
 -30   4   1       75.54      258.85    116.97 o 
 -28   4   1      611.59      493.99    126.25 o 
 -26   4   1     1159.93     1399.89    148.85 o 
 -24   4   1     3409.40     3639.01    225.19 o 
 -22   4   1      214.34      306.30    118.08 o 
 -20   4   1     3637.69     3334.16    181.12 o 
 -18   4   1     2207.70     2531.03    161.86 o 
 -16   4   1     5480.98     5637.00    210.16 o 
 -14   4   1    16550.83    15987.48    355.56 o 
 -12   4   1     3454.31     3582.15    153.13 o 
 -10   4   1     1786.81     2040.89    128.72 o 
  -8   4   1      964.61      919.04    103.11 o 
  -6   4   1     1796.96     1922.06    121.59 o 
  -4   4   1      597.43      573.97     97.19 o 
  -2   4   1     3212.89     3197.94    144.39 o 
   0   4   1      183.33      190.97     87.52 o 
   2   4   1     3704.89     3909.20    152.94 o 
   4   4   1      349.76      383.17     90.23 o 
   6   4   1     1589.89     1767.92    118.63 o 
   8   4   1      709.89      882.05    102.48 o 
  10   4   1       53.32       -0.58     79.83 o 
  12   4   1     7203.18     7245.98    324.07 o 
  14   4   1      125.22      179.68    102.42 o 
  16   4   1      861.41     1130.88    121.99 o 
  18   4   1     1129.75     1388.08    131.65 o 
  20   4   1     1514.94     1680.15    141.82 o 
  22   4   1      127.38      124.69    102.20 o 
  24   4   1      432.59      554.25    114.53 o 
  26   4   1     3382.37     3285.96    183.21 o 
  28   4   1      112.61      297.89    120.97 o 
  30   4   1     2506.71     2749.34    325.70 o 
  32   4   1       63.58      110.70    222.57 o 
  34   4   1      792.99      931.82    218.03 o 
  36   4   1        3.60      -78.51    164.35 o 
  38   4   1     1164.22     1343.40    223.16 o 
  40   4   1      106.48      121.16    181.24 o 
  42   4   1      413.24      338.72    186.91 o 
  44   4   1      132.10      176.99    176.00 o 
  46   4   1       95.69     -218.29    154.86 o 
  48   4   1      558.81      612.02    183.94 o 
  50   4   1      356.89      403.67    241.65 o 
  52   4   1       29.40     -159.31    158.86 o 
  54   4   1      137.72       93.57    170.99 o 
  56   4   1      381.91      280.37    185.25 o 
  58   4   1       49.24       33.09    168.06 o 
  60   4   1      122.13     -131.10    154.41 o 
 -55   5   1        1.43       -3.63    160.10 o 
 -53   5   1        8.65     -225.18    150.12 o 
 -51   5   1      233.11      126.22    346.44 o 
 -49   5   1      282.11      140.59    295.29 o 
 -47   5   1      171.22      297.66    178.88 o 
 -45   5   1      171.11      -59.95    168.34 o 
 -43   5   1      604.88      732.76    205.27 o 
 -41   5   1      264.32       60.57    170.69 o 
 -39   5   1      310.10      539.07    191.62 o 
 -37   5   1       10.56       62.82    173.12 o 
 -35   5   1       59.25      -69.58    162.14 o 
 -33   5   1       37.21       51.73    160.41 o 
 -31   5   1     1721.48     1854.05    163.58 o 
 -29   5   1      665.39      529.29    168.42 o 
 -27   5   1     4257.79     4182.28    229.94 o 
 -25   5   1     2751.73     2785.14    190.52 o 
 -23   5   1      713.75      963.31    149.44 o 
 -21   5   1        0.15      -35.66    122.25 o 
 -19   5   1       56.98       87.41    102.76 o 
 -17   5   1       27.16       65.86    101.61 o 
 -15   5   1      158.65       32.41     97.71 o 
 -13   5   1      144.95      134.63    109.93 o 
 -11   5   1      324.58      370.57    116.94 o 
  -9   5   1      471.71      417.35    117.60 o 
  -7   5   1     3955.52     4241.67    182.31 o 
  -5   5   1      766.24      894.05    125.21 o 
  -3   5   1      105.08      130.38    109.37 o 
  -1   5   1       19.84      144.70    109.64 o 
   1   5   1     2129.92     2472.31    157.42 o 
   3   5   1     1132.39     1279.89    134.62 o 
   5   5   1       63.71      119.58    108.07 o 
   7   5   1      705.77      849.49    125.51 o 
   9   5   1      371.17      575.18    119.92 o 
  11   5   1     3229.32     3363.56    170.09 o 
  13   5   1      992.11     1280.41    158.11 o 
  15   5   1     1197.36     1339.47    129.21 o 
  17   5   1     2001.99     2356.29    192.28 o 
  19   5   1     2223.41     2191.72    242.03 o 
  21   5   1       65.68       73.76    169.61 o 
  23   5   1       36.76      117.94    175.20 o 
  25   5   1      422.87      585.02    235.57 o 
  27   5   1     6361.64     6705.27    351.55 o 
  29   5   1       36.22     -102.34    169.60 o 
  31   5   1      901.94     1022.42    213.68 o 
  33   5   1       81.98        8.61    166.28 o 
  35   5   1      122.19      112.03    186.81 o 
  37   5   1      187.16      344.73    274.28 o 
  39   5   1      154.43       29.91    171.26 o 
  41   5   1      544.48      348.85    195.05 o 
  43   5   1       59.87      -51.89    180.22 o 
  45   5   1      642.48      722.48    212.11 o 
  47   5   1      197.49      101.62    175.36 o 
  49   5   1       31.18     -119.88    162.80 o 
  51   5   1      184.78      231.73    184.78 o 
  53   5   1       52.30     -236.12    157.41 o 
  55   5   1       92.80      135.30    174.34 o 
 -48   6   1        1.29     -258.53    172.35 o 
 -46   6   1       16.16       74.27    220.08 o 
 -44   6   1      227.05       91.18    170.06 o 
 -42   6   1      456.81      359.11    421.09 o 
 -40   6   1      152.53      138.03    176.12 o 
 -38   6   1        6.08       25.67    179.95 o 
 -36   6   1      340.06      211.44    190.05 o 
 -34   6   1       36.86     -166.05    148.37 o 
 -32   6   1      117.94      -59.38    168.87 o 
 -30   6   1      142.71       42.00    174.35 o 
 -28   6   1      443.48      263.04    139.89 o 
 -26   6   1      562.47      506.61    151.22 o 
 -24   6   1     1736.41     1696.90    184.77 o 
 -22   6   1     1498.35     1313.41    173.22 o 
 -20   6   1      155.82      191.15    134.98 o 
 -18   6   1    10918.45    10404.81    313.27 o 
 -16   6   1        2.53       16.05    108.15 o 
 -14   6   1      418.82      385.79    116.76 o 
 -12   6   1     1016.90     1217.65    138.99 o 
 -10   6   1     2677.59     2755.63    171.45 o 
  -8   6   1     1832.57     2281.92    167.22 o 
  -6   6   1       68.24      177.82    121.58 o 
  -4   6   1      755.35     1058.86    140.89 o 
  -2   6   1        0.74       -5.85    110.76 o 
   0   6   1       40.92        1.95    114.58 o 
   2   6   1      427.23      368.85    124.90 o 
   4   6   1       21.23        3.03    115.49 o 
   6   6   1     2917.58     2905.23    211.14 o 
   8   6   1     5639.15     6034.44    265.86 o 
  10   6   1      392.63      258.10    141.34 o 
  12   6   1       70.40      -87.64    128.63 o 
  14   6   1       49.58      169.43    137.83 o 
  16   6   1       35.85      -47.13    129.36 o 
  18   6   1      473.81      390.89    142.41 o 
  20   6   1     1744.58     1688.77    181.19 o 
  22   6   1        6.16      -73.52    175.96 o 
  24   6   1      504.61      512.63    152.07 o 
  26   6   1      134.65      -20.30    154.29 o 
  28   6   1        6.17     -153.22    171.16 o 
  30   6   1       51.70     -121.84    264.60 o 
  32   6   1     1061.94     1086.77    272.06 o 
  34   6   1      830.13      619.00    200.13 o 
  36   6   1      972.14      902.88    212.90 o 
  38   6   1      147.24      -65.45    182.66 o 
  40   6   1     1356.94     1465.00    254.62 o 
  42   6   1      330.60       99.77    197.47 o 
  44   6   1      592.26      399.12    210.03 o 
  46   6   1      223.83      126.84    191.18 o 
 -35   7   1      241.11      145.59    163.15 o 
 -33   7   1       78.60      -51.91    132.02 o 
 -31   7   1      199.65       79.10    189.90 o 
 -29   7   1       10.43     -232.68    155.12 o 
 -27   7   1      110.65      -31.51    147.67 o 
 -25   7   1      219.04      -48.95    140.30 o 
 -23   7   1       79.38     -196.33    136.92 o 
 -21   7   1      446.27       71.67    141.22 o 
 -19   7   1      169.34      -76.70    210.27 o 
 -17   7   1     3195.07     3053.98    223.41 o 
 -15   7   1      642.12      168.20    144.02 o 
 -13   7   1        2.09     -199.46    132.97 o 
 -11   7   1        9.02     -186.75    163.48 o 
  -9   7   1      172.54     -196.86    177.30 o 
  -7   7   1      267.57      -16.93    181.57 o 
  -5   7   1       71.74     -142.32    175.27 o 
  -3   7   1       96.74      -33.03    195.60 o 
  -1   7   1      820.76      541.67    158.18 o 
   1   7   1      412.13      205.57    146.59 o 
   3   7   1      348.25       98.70    146.98 o 
   5   7   1     1410.99     1635.29    189.58 o 
   7   7   1        1.63     -192.08    128.05 o 
   9   7   1       19.92     -183.97    122.65 o 
  11   7   1      436.36      304.88    142.54 o 
  13   7   1      862.87      621.05    234.36 o 
  15   7   1      562.36      152.16    141.56 o 
  17   7   1      116.18      -65.43    141.90 o 
  19   7   1      116.73      -32.56    145.70 o 
  21   7   1       91.10        0.69    136.56 o 
  23   7   1      224.89       91.11    150.02 o 
  25   7   1      289.73      158.97    150.89 o 
  27   7   1       17.53      -22.86    141.41 o 
  29   7   1      299.82      208.35    139.29 o 
  31   7   1     3587.83     3266.84    242.28 o 
  33   7   1      595.75      558.96    177.02 o 
  35   7   1      120.57      -67.07    288.66 o 
 -14   8   1      174.85     -208.86    258.79 o 
 -12   8   1      443.46      108.01    184.71 o 
 -10   8   1        3.20     -251.62    167.74 o 
  -8   8   1       55.61     -308.01    252.71 o 
  -6   8   1      221.10     -102.42    195.13 o 
  -4   8   1      457.24       96.64    214.66 o 
  -2   8   1        6.05     -275.03    189.45 o 
   0   8   1      532.53      -55.16    250.50 o 
   2   8   1      473.16      -15.30    186.44 o 
   4   8   1       77.02     -246.29    164.20 o 
   6   8   1       89.68     -249.64    166.43 o 
   8   8   1       29.14     -185.67    170.08 o 
  10   8   1        4.06     -250.04    166.69 o 
  12   8   1      464.89      -92.62    150.25 o 
 -70   0   2      541.06      523.71    289.21 o 
 -68   0   2      174.70      193.51    133.84 o 
 -66   0   2       82.38      126.96    134.74 o 
 -64   0   2     2179.52     1020.24    261.00 o 
 -62   0   2     1042.76     1131.30    288.15 o 
 -60   0   2        4.04      -66.24    144.39 o 
 -58   0   2      151.19      168.90    150.93 o 
 -56   0   2     1201.91     1311.05    197.45 o 
 -54   0   2      175.34      113.10    230.59 o 
 -52   0   2       51.25      -82.96    141.86 o 
 -50   0   2     1099.60     1054.25    185.53 o 
 -48   0   2     6321.31     6142.19    303.06 o 
 -46   0   2     5921.48     6324.69    304.73 o 
 -44   0   2     2642.94     2685.77    234.68 o 
 -42   0   2      150.27      221.91    149.78 o 
 -40   0   2     9065.92     8627.95    329.97 o 
 -38   0   2     1221.14     1481.80    172.53 o 
 -36   0   2     7896.57     8284.93    638.96 o 
 -34   0   2      758.05      667.88    130.38 o 
 -32   0   2    27726.16    26148.19   1832.01 o 
 -30   0   2    26087.55    24509.14    571.35 o 
 -28   0   2     8206.70     7685.71    262.55 o 
 -26   0   2      406.74      345.50     99.99 o 
 -24   0   2    22596.89    22420.79    509.55 o 
 -22   0   2     5161.10     5007.67    192.37 o 
 -20   0   2     9861.26     9191.09    428.00 o 
 -18   0   2     1466.90     1455.93    119.35 o 
 -16   0   2     3393.25     2996.52    188.01 o 
 -14   0   2     2603.85     2544.61    132.26 o 
 -12   0   2   104519.76   104678.07   4414.13 o 
 -10   0   2    26197.37    28242.68    765.87 o 
  -8   0   2    10006.00     9098.66    299.71 o 
  -6   0   2    16538.23    17404.91    487.72 o 
  -4   0   2    41692.20    43139.30   1093.23 o 
  -2   0   2     1621.87     1736.34    107.83 o 
   0   0   2     1553.39     1342.07     95.66 o 
   2   0   2    24083.67    22393.31    585.60 o 
   4   0   2     2128.06     2545.35    124.97 o 
   6   0   2    59705.44    52550.99    876.46 o 
   8   0   2    45697.20    39197.17    569.89 o 
  10   0   2     1675.78     2314.41     86.18 o 
  12   0   2   209632.45   203787.06   3237.20 o 
  14   0   2   600757.25   545384.81   7357.70 o 
  16   0   2    88493.67    88789.77   1249.87 o 
  18   0   2    29109.29    27843.05    438.35 o 
  20   0   2    60347.64    60175.06    874.38 o 
  22   0   2     2459.30     2375.76     99.08 o 
  24   0   2     1124.58      973.15     78.29 o 
  26   0   2     3572.58     3449.94    120.12 o 
  28   0   2    61216.45    61176.19    910.54 o 
  30   0   2       10.66       55.50     61.99 o 
  32   0   2    14181.52    13983.76    275.75 o 
  34   0   2       19.23        7.21     64.43 o 
  36   0   2    15123.81    15332.69    327.62 o 
  38   0   2     3720.31     3798.98    219.23 o 
  40   0   2      126.18      139.41    132.27 o 
  42   0   2     7362.46     7217.18    298.63 o 
  44   0   2     5972.99     6216.14    294.91 o 
  46   0   2    23953.40    24278.07    645.18 o 
  48   0   2      904.26      935.25    176.58 o 
  50   0   2     2952.26     3079.09    236.19 o 
  52   0   2     5640.43     5165.33    286.64 o 
  54   0   2     1044.72     1120.70    178.89 o 
  56   0   2      838.41      651.28    199.90 o 
  58   0   2     1110.09     1153.69    186.94 o 
  60   0   2        1.67      101.11    152.12 o 
  62   0   2     1559.71     1781.19    297.78 o 
  64   0   2     2293.48     2433.66    246.40 o 
  66   0   2        6.67      -60.30    157.97 o 
  68   0   2      177.62      296.95    273.72 o 
 -69   1   2      202.42      193.28    130.82 o 
 -67   1   2        0.60      187.85    129.98 o 
 -65   1   2      180.48      379.50    138.36 o 
 -63   1   2       47.88       10.39    127.76 o 
 -61   1   2       16.20      -21.71    105.26 o 
 -59   1   2      111.58      228.42    123.46 o 
 -57   1   2       49.44      171.20    115.13 o 
 -55   1   2     1634.98     1836.14    175.06 o 
 -53   1   2     1875.13     2207.48    184.78 o 
 -51   1   2      222.42      291.78    118.31 o 
 -49   1   2      230.75      247.70    109.79 o 
 -47   1   2       16.48       33.02     95.83 o 
 -45   1   2     1774.01     1935.03    170.62 o 
 -43   1   2      415.75      477.76    122.24 o 
 -41   1   2      311.18      228.39    115.43 o 
 -39   1   2      833.84      937.56    131.45 o 
 -37   1   2     2251.85     2081.88    150.62 o 
 -35   1   2    32038.97    31343.67    880.67 o 
 -33   1   2      180.80      265.59     96.96 o 
 -31   1   2     2843.00     2964.15    148.87 o 
 -29   1   2      202.50      131.36     82.54 o 
 -27   1   2      800.02      864.82    100.47 o 
 -25   1   2     3436.84     3554.76    145.46 o 
 -23   1   2     1100.14     1085.67    125.56 o 
 -21   1   2     2710.79     2836.18    125.42 o 
 -19   1   2    25386.16    24921.57    492.14 o 
 -17   1   2      571.33      812.82     85.80 o 
 -15   1   2    47342.27    47223.91    735.18 o 
 -13   1   2     1091.34     1052.12     90.23 o 
 -11   1   2     7273.96     6995.71    167.20 o 
  -9   1   2      744.47      707.32     91.21 o 
  -7   1   2    58517.84    60556.53   1081.49 o 
  -5   1   2    24692.97    25204.36    485.42 o 
  -3   1   2    14150.21    13812.01    201.80 o 
  -1   1   2    16104.93    15863.26    223.35 o 
   1   1   2     2110.89     2017.28     63.18 o 
   3   1   2   131201.19   127605.42   1762.31 o 
   5   1   2    28516.13    26672.32    423.10 o 
   7   1   2    27903.06    27610.11    430.74 o 
   9   1   2    78966.40    73467.70   1456.47 o 
  11   1   2        2.54       76.36     48.83 o 
  13   1   2   155585.61   146734.88   1606.43 o 
  15   1   2      216.17      309.36     48.44 o 
  17   1   2      364.52      491.65     54.01 o 
  19   1   2    30886.23    30949.29    495.89 o 
  21   1   2    17582.79    17768.40    251.35 o 
  23   1   2    10591.02    10839.57    180.32 o 
  25   1   2     8784.85     8398.99    156.04 o 
  27   1   2     4233.85     4216.41    112.37 o 
  29   1   2     1672.88     1519.37     79.33 o 
  31   1   2      177.07       97.66     54.89 o 
  33   1   2     1209.64     1117.11     77.89 o 
  35   1   2     2269.11     2198.60     96.11 o 
  37   1   2     2327.32     2382.32    133.34 o 
  39   1   2     5177.21     4767.73    178.23 o 
  41   1   2      582.30      690.89    106.61 o 
  43   1   2        0.46        4.43    100.57 o 
  45   1   2       21.99       20.50     96.90 o 
  47   1   2      783.21      864.68    124.10 o 
  49   1   2      854.56      856.25    124.03 o 
  51   1   2       27.89      -27.14     96.25 o 
  53   1   2      178.57      134.66    103.43 o 
  55   1   2       66.56       58.26     95.52 o 
  57   1   2        9.32      -13.56    128.59 o 
  59   1   2      157.69      -72.69    118.86 o 
  61   1   2      102.34      145.65    129.80 o 
  63   1   2       48.19      -33.60    127.53 o 
  65   1   2       21.20      155.05    130.98 o 
  67   1   2      240.37       95.24    125.54 o 
 -68   2   2      676.74      763.12    146.50 o 
 -66   2   2        0.81      100.46    109.68 o 
 -64   2   2       77.90      136.72    117.14 o 
 -62   2   2       93.00      -29.95    132.40 o 
 -60   2   2        1.33      -28.46    117.63 o 
 -58   2   2      599.77      865.83    143.83 o 
 -56   2   2     1204.23     1216.16    160.17 o 
 -54   2   2       21.22      -62.53    129.80 o 
 -52   2   2        3.53     -115.33    106.02 o 
 -50   2   2        3.86       28.84    116.66 o 
 -48   2   2       67.92      146.28    120.73 o 
 -46   2   2        5.28      -54.18    115.87 o 
 -44   2   2      200.56       73.38    118.69 o 
 -42   2   2        8.32       43.49    108.60 o 
 -40   2   2        2.61      -92.69    105.68 o 
 -38   2   2      176.72      140.08    113.73 o 
 -36   2   2     2551.77     2631.72    167.80 o 
 -34   2   2     1226.41     1495.32    141.94 o 
 -32   2   2     6005.68     6168.32    215.17 o 
 -30   2   2     2574.62     2778.06    152.59 o 
 -28   2   2     4448.90     4496.38    179.43 o 
 -26   2   2      177.66      247.04     86.59 o 
 -24   2   2      752.49      739.14    102.75 o 
 -22   2   2     1964.70     1892.53    129.41 o 
 -20   2   2     7861.36     8948.49    229.26 o 
 -18   2   2    18434.92    18999.84    390.85 o 
 -16   2   2      490.04      740.10     87.07 o 
 -14   2   2     4483.40     4555.45    153.84 o 
 -12   2   2     6600.37     6204.66    174.00 o 
 -10   2   2     1605.26     1585.63    106.09 o 
  -8   2   2        3.20       53.78     65.69 o 
  -6   2   2       11.58        5.87     54.08 o 
  -4   2   2     6808.58     6479.53    144.64 o 
  -2   2   2      671.56      586.92     60.64 o 
   0   2   2     1269.75     1055.52     71.15 o 
   2   2   2    12534.18    12395.39    210.02 o 
   4   2   2     1206.20     1320.06     88.70 o 
   6   2   2    10036.93     9417.19    198.46 o 
   8   2   2     3044.59     3017.00    150.94 o 
  10   2   2     6262.91     6143.60    248.29 o 
  12   2   2     2207.66     1892.67     86.84 o 
  14   2   2     3667.94     3793.96    119.29 o 
  16   2   2      651.28      796.08     72.66 o 
  18   2   2     1770.97     1993.23    148.92 o 
  20   2   2     3469.41     3571.72    134.98 o 
  22   2   2     5434.37     5633.45    174.56 o 
  24   2   2     1596.84     1581.46    111.26 o 
  26   2   2      610.27      637.54     94.40 o 
  28   2   2       93.57       62.02     93.95 o 
  30   2   2     1949.99     2146.28    137.32 o 
  32   2   2      161.35      176.16     96.48 o 
  34   2   2     1522.25     1631.27    143.12 o 
  36   2   2      328.17      373.08    114.10 o 
  38   2   2       11.30       -8.85     98.02 o 
  40   2   2      722.97      711.54    131.39 o 
  42   2   2       65.55       37.19    115.66 o 
  44   2   2       94.90       94.38    115.94 o 
  46   2   2     1854.42     1961.72    236.74 o 
  48   2   2      438.06      590.03    181.55 o 
  50   2   2     1275.78     1402.08    214.51 o 
  52   2   2      358.02      329.75    174.94 o 
  54   2   2        4.45      -88.05    155.02 o 
  56   2   2      345.58      488.02    187.19 o 
  58   2   2       39.40      -27.99    166.76 o 
  60   2   2       16.44      -24.04    158.00 o 
  62   2   2       66.48     -170.47    381.55 o 
  64   2   2      930.53      645.18    212.34 o 
  66   2   2        5.39     -151.91    241.93 o 
 -65   3   2      241.64       -7.56    150.98 o 
 -63   3   2      749.76      696.92    184.55 o 
 -61   3   2      750.82      518.14    139.53 o 
 -59   3   2        0.14      -31.66    114.33 o 
 -57   3   2        9.51       57.38    116.19 o 
 -55   3   2      592.56      783.67    143.51 o 
 -53   3   2      153.97      250.15    151.67 o 
 -51   3   2        0.76       55.44    111.47 o 
 -49   3   2       14.08      -17.04    111.91 o 
 -47   3   2     2638.35     2634.37    186.19 o 
 -45   3   2      756.05      802.55    142.14 o 
 -43   3   2     1773.61     1904.64    179.37 o 
 -41   3   2      335.77      330.45    127.98 o 
 -39   3   2        8.02      -26.28    111.69 o 
 -37   3   2      212.47      300.24    124.82 o 
 -35   3   2     2024.26     1949.81    201.24 o 
 -33   3   2     2849.37     2904.02    180.07 o 
 -31   3   2     2431.03     2397.94    162.25 o 
 -29   3   2     1842.05     2022.91    155.48 o 
 -27   3   2        7.08       -4.03     97.41 o 
 -25   3   2     1663.74     1900.12    141.41 o 
 -23   3   2     2124.60     2068.20    178.71 o 
 -21   3   2    12019.59    13183.32    436.28 o 
 -19   3   2     1808.05     1916.44    136.43 o 
 -17   3   2     2126.92     1816.64    126.76 o 
 -15   3   2     5563.41     5314.88    185.74 o 
 -13   3   2      762.47      615.65     94.13 o 
 -11   3   2       72.96      110.10     79.83 o 
  -9   3   2     4492.67     4370.78    137.70 o 
  -7   3   2     1129.59     1350.47     92.19 o 
  -5   3   2     2656.58     2330.80    111.55 o 
  -3   3   2      444.33      371.29     70.02 o 
  -1   3   2     2072.68     2083.28    119.56 o 
   1   3   2     1523.06     1751.90    101.43 o 
   3   3   2        4.90       10.65     63.40 o 
   5   3   2     4115.70     4220.92    167.69 o 
   7   3   2       35.92      -31.77     75.82 o 
   9   3   2      589.06      605.80     98.08 o 
  11   3   2       17.86       69.98     73.62 o 
  13   3   2     4964.94     4776.45    156.52 o 
  15   3   2      855.44      941.95     90.20 o 
  17   3   2    14857.71    14441.50    389.84 o 
  19   3   2      115.63      160.04     75.92 o 
  21   3   2     6552.47     6483.48    193.06 o 
  23   3   2     1330.49     1427.29    143.49 o 
  25   3   2    13184.20    13162.93    303.05 o 
  27   3   2       73.67       94.41     87.54 o 
  29   3   2     1062.55     1346.14    129.96 o 
  31   3   2     1050.53     1202.28    127.49 o 
  33   3   2     3168.31     3122.09    169.33 o 
  35   3   2     1057.40     1275.30    138.33 o 
  37   3   2     2116.21     2545.13    261.07 o 
  39   3   2     3827.24     3745.41    281.28 o 
  41   3   2     1588.62     1205.44    214.49 o 
  43   3   2      195.95       78.76    163.39 o 
  45   3   2       14.87       57.20    160.29 o 
  47   3   2       69.68       95.31    173.49 o 
  49   3   2        1.30      210.34    173.06 o 
  51   3   2        0.99      -98.16    155.98 o 
  53   3   2      485.99      682.23    194.70 o 
  55   3   2     1479.36     1830.01    304.97 o 
  57   3   2        0.90      181.81    176.81 o 
  59   3   2      914.48      857.01    206.59 o 
  61   3   2       48.93      -91.36    259.35 o 
  63   3   2       23.18      -89.19    173.03 o 
 -60   4   2       52.01      273.13    170.32 o 
 -58   4   2      178.98       87.08    166.63 o 
 -56   4   2      122.77      153.64    155.85 o 
 -54   4   2      679.52      861.77    202.07 o 
 -52   4   2      175.46       82.27    164.72 o 
 -50   4   2     1670.32     1769.81    179.90 o 
 -48   4   2        1.79      -91.00    110.33 o 
 -46   4   2      494.34      728.31    149.64 o 
 -44   4   2     1184.51     1351.75    184.07 o 
 -42   4   2     1230.17     1316.12    156.65 o 
 -40   4   2       18.43       49.44    124.14 o 
 -38   4   2       97.41       60.06    122.62 o 
 -36   4   2      413.13      512.60    139.30 o 
 -34   4   2        1.90        7.51    113.94 o 
 -32   4   2     7986.62     7611.04    271.22 o 
 -30   4   2     1798.63     2079.16    175.90 o 
 -28   4   2     5130.60     4933.07    224.32 o 
 -26   4   2        0.15      -88.92    106.90 o 
 -24   4   2      101.70       65.38    126.59 o 
 -22   4   2     2561.40     2763.04    180.26 o 
 -20   4   2       52.03       19.00    110.41 o 
 -18   4   2       48.47      -25.49    107.91 o 
 -16   4   2      618.14      633.48    119.64 o 
 -14   4   2    11211.94    10940.17    251.95 o 
 -12   4   2    23308.68    22437.30    390.18 o 
 -10   4   2     9211.81     8992.43    222.81 o 
  -8   4   2     4255.42     4356.18    189.04 o 
  -6   4   2     1692.36     1894.79    123.06 o 
  -4   4   2    10309.39    11220.28    243.96 o 
  -2   4   2       15.22       87.27     86.50 o 
   0   4   2     2225.22     2529.91    133.22 o 
   2   4   2     3795.51     4059.83    152.04 o 
   4   4   2     1314.20     1461.89    113.52 o 
   6   4   2     4486.12     4307.18    156.47 o 
   8   4   2     7230.91     6778.09    189.00 o 
  10   4   2     1840.72     1954.22    121.71 o 
  12   4   2      560.84      560.10    109.09 o 
  14   4   2     2302.95     2440.30    226.13 o 
  16   4   2      196.98      278.71     97.33 o 
  18   4   2      143.36        3.83     93.31 o 
  20   4   2        5.58       32.94     86.80 o 
  22   4   2      255.14      443.99    176.05 o 
  24   4   2     3651.62     3637.28    271.04 o 
  26   4   2      584.48      630.70    190.13 o 
  28   4   2     2485.83     2663.61    288.10 o 
  30   4   2     1469.85     1741.08    231.63 o 
  32   4   2       56.01      151.77    180.63 o 
  34   4   2      237.76      440.15    211.24 o 
  36   4   2     2469.57     2598.35    433.81 o 
  38   4   2       30.02       72.07    175.85 o 
  40   4   2      447.98      527.61    194.43 o 
  42   4   2      571.98      672.77    200.21 o 
  44   4   2     3363.08     3444.12    567.63 o 
  46   4   2     1032.49     1196.89    233.36 o 
  48   4   2      501.01      538.91    193.84 o 
  50   4   2      423.49      295.34    189.82 o 
  52   4   2      174.53      142.60    193.87 o 
  54   4   2       85.34       42.45    183.49 o 
  56   4   2        0.54       20.43    165.73 o 
  58   4   2       46.49      -18.70    169.74 o 
  60   4   2        1.38     -244.64    164.34 o 
 -55   5   2     1522.74     1448.38    236.54 o 
 -53   5   2     1424.54     1452.70    231.36 o 
 -51   5   2      160.37      -19.42    166.40 o 
 -49   5   2      385.26      433.18    177.22 o 
 -47   5   2      221.61      179.99    181.49 o 
 -45   5   2      114.69      -24.06    163.11 o 
 -43   5   2      199.04      176.05    164.27 o 
 -41   5   2      194.05      389.52    312.15 o 
 -39   5   2       15.64      124.90    168.94 o 
 -37   5   2     1058.02      955.49    198.61 o 
 -35   5   2      396.07      684.24    133.23 o 
 -33   5   2      360.62      380.07    159.84 o 
 -31   5   2      353.41      469.32    133.99 o 
 -29   5   2        0.46        1.69    116.66 o 
 -27   5   2      193.55      192.27    127.96 o 
 -25   5   2     1434.87     1283.40    163.81 o 
 -23   5   2     1035.05     1282.46    159.59 o 
 -21   5   2      162.45      251.28    108.63 o 
 -19   5   2       43.89       75.01    103.66 o 
 -17   5   2      992.27     1032.55    128.11 o 
 -15   5   2      337.28      288.37    115.29 o 
 -13   5   2     1815.61     2124.49    150.97 o 
 -11   5   2        0.23       38.21    106.38 o 
  -9   5   2      490.74      481.49    115.96 o 
  -7   5   2     3026.10     3109.68    162.61 o 
  -5   5   2     3545.34     3684.47    174.69 o 
  -3   5   2     1499.45     1630.31    165.14 o 
  -1   5   2     1712.55     2065.44    149.83 o 
   1   5   2     2076.59     2644.28    161.31 o 
   3   5   2     2662.22     2896.93    163.57 o 
   5   5   2      104.66      218.23    108.20 o 
   7   5   2     3257.84     3511.58    210.21 o 
   9   5   2      339.68      433.99    109.38 o 
  11   5   2     4962.23     5206.33    233.53 o 
  13   5   2      195.64      325.20    143.12 o 
  15   5   2      220.00      365.09    152.47 o 
  17   5   2     2523.02     2979.83    270.68 o 
  19   5   2     8119.24     7737.45    360.89 o 
  21   5   2    17989.54    16820.31    535.89 o 
  23   5   2      646.76      769.77    203.72 o 
  25   5   2     2723.96     3174.39    282.43 o 
  27   5   2      496.80      518.88    205.01 o 
  29   5   2        1.18      -15.44    175.53 o 
  31   5   2      383.91      194.94    178.15 o 
  33   5   2      135.50      150.81    185.87 o 
  35   5   2      102.97      -11.91    169.08 o 
  37   5   2      102.58       35.37    187.06 o 
  39   5   2      761.15      736.20    217.30 o 
  41   5   2       92.88      162.30    176.00 o 
  43   5   2      101.20      330.85    316.30 o 
  45   5   2      290.54      310.94    188.30 o 
  47   5   2        2.96      -66.53    174.06 o 
  49   5   2      316.10      330.43    188.80 o 
  51   5   2      122.12      297.52    186.72 o 
  53   5   2       50.07       52.76    183.12 o 
 -46   6   2       51.06       16.43    166.87 o 
 -44   6   2      787.81      660.53    208.99 o 
 -42   6   2      857.15      788.21    193.86 o 
 -40   6   2       14.44      127.12    170.28 o 
 -38   6   2       94.24     -229.76    153.17 o 
 -36   6   2       21.67       19.88    159.57 o 
 -34   6   2      209.26      -41.18    162.73 o 
 -32   6   2       56.49     -127.83    162.76 o 
 -30   6   2     1200.32     1281.80    172.03 o 
 -28   6   2      547.30      664.51    146.26 o 
 -26   6   2      993.73      999.80    159.79 o 
 -24   6   2     1490.19     1692.88    178.10 o 
 -22   6   2      908.19      768.45    150.84 o 
 -20   6   2      655.08      823.01    157.00 o 
 -18   6   2     2182.78     2481.54    162.69 o 
 -16   6   2      585.46      622.06    122.42 o 
 -14   6   2       95.82      -22.35    103.88 o 
 -12   6   2      603.35      617.45    129.24 o 
 -10   6   2      177.86      140.54    115.87 o 
  -8   6   2      454.58      350.81    119.16 o 
  -6   6   2       33.25       48.68    110.40 o 
  -4   6   2     2593.24     3022.29    174.77 o 
  -2   6   2     1264.46     1777.04    185.98 o 
   0   6   2     3768.67     4035.69    230.85 o 
   2   6   2      534.34      788.35    160.78 o 
   4   6   2     2230.60     2094.38    198.46 o 
   6   6   2     1024.89     1040.70    166.03 o 
   8   6   2      104.83        2.85    131.50 o 
  10   6   2      406.35      413.10    145.20 o 
  12   6   2       78.92      -90.39    132.54 o 
  14   6   2      255.44      150.33    177.85 o 
  16   6   2      229.97       82.17    131.50 o 
  18   6   2     2823.77     3108.34    216.57 o 
  20   6   2       71.02      107.94    135.10 o 
  22   6   2     1289.00     1226.31    167.43 o 
  24   6   2     2075.40     2426.27    203.43 o 
  26   6   2      163.62       72.81    163.60 o 
  28   6   2      965.48     1117.33    229.47 o 
  30   6   2     1011.03      617.98    211.51 o 
  32   6   2      749.22      619.06    217.72 o 
  34   6   2      103.88      -69.45    225.89 o 
  36   6   2     2696.08     2737.16    294.26 o 
  38   6   2       49.37     -171.33    161.66 o 
  40   6   2       94.96       -5.91    168.14 o 
  42   6   2      429.51      482.42    199.25 o 
  44   6   2      223.76      -84.72    220.91 o 
  46   6   2      535.91      491.91    207.13 o 
 -35   7   2       31.77     -137.69    122.15 o 
 -33   7   2      503.58      312.53    179.49 o 
 -31   7   2       48.58     -154.29    132.92 o 
 -29   7   2        8.56      -10.09    130.44 o 
 -27   7   2      348.79      249.13    179.54 o 
 -25   7   2      109.00       13.60    123.78 o 
 -23   7   2       92.22      -36.01    134.74 o 
 -21   7   2       44.33     -176.18    152.44 o 
 -19   7   2       33.38     -187.28    124.85 o 
 -17   7   2      656.12      482.77    201.98 o 
 -15   7   2      401.12      524.08    198.02 o 
 -13   7   2        3.91      -50.04    192.99 o 
 -11   7   2      352.75      289.50    168.07 o 
  -9   7   2      990.66      869.21    167.32 o 
  -7   7   2      113.70     -125.51    131.14 o 
  -5   7   2     1098.02     1050.62    177.08 o 
  -3   7   2        0.47     -184.20    129.63 o 
  -1   7   2      113.94     -115.63    134.00 o 
   1   7   2       54.95     -196.63    131.09 o 
   3   7   2      252.88       31.76    171.97 o 
   5   7   2      452.96      347.89    155.38 o 
   7   7   2     1343.77     1551.32    259.55 o 
   9   7   2      398.73       81.46    149.02 o 
  11   7   2        4.28     -193.53    129.02 o 
  13   7   2       26.84     -100.26    131.93 o 
  15   7   2       26.23     -109.57    139.88 o 
  17   7   2      263.61      136.27    153.48 o 
  19   7   2       59.21     -188.12    128.69 o 
  21   7   2       39.56     -189.74    134.65 o 
  23   7   2      573.85      547.88    166.00 o 
  25   7   2     1190.77     1365.65    193.53 o 
  27   7   2      530.18      363.76    149.81 o 
  29   7   2       42.51      -12.40    132.57 o 
  31   7   2        5.17      -29.57    135.04 o 
  33   7   2       93.26      113.35    200.46 o 
 -12   8   2      154.85     -261.09    174.06 o 
 -10   8   2       88.09     -224.75    202.89 o 
  -8   8   2      401.15     -182.35    265.43 o 
  -6   8   2       12.43     -267.22    178.15 o 
  -4   8   2      134.35     -231.24    199.88 o 
  -2   8   2      198.00     -107.92    314.37 o 
   0   8   2        3.05     -250.28    166.85 o 
   2   8   2       33.35     -247.97    165.32 o 
   4   8   2        0.14     -256.80    171.20 o 
   6   8   2      602.30      144.02    161.68 o 
   8   8   2      329.51     -220.59    147.06 o 
  10   8   2        3.29     -272.48    181.65 o 
 -69   1   3       64.65      156.98    119.66 o 
 -67   1   3       43.14      133.78    118.98 o 
 -65   1   3      283.48      124.28    120.87 o 
 -63   1   3      238.30      369.31    130.70 o 
 -61   1   3      340.81      187.72    118.49 o 
 -59   1   3       57.04      278.58    119.74 o 
 -57   1   3      796.27      856.86    126.55 o 
 -55   1   3      319.03      324.95    127.09 o 
 -53   1   3      235.45      154.13    120.18 o 
 -51   1   3     1039.44     1075.55    154.47 o 
 -49   1   3       47.01       41.06    120.91 o 
 -47   1   3      351.92      353.98    133.51 o 
 -45   1   3        9.04       14.62    111.71 o 
 -43   1   3       14.01       65.94    115.79 o 
 -41   1   3      141.23      124.71    111.48 o 
 -39   1   3        1.67       14.21    100.57 o 
 -37   1   3     4366.50     4176.40    186.23 o 
 -35   1   3     3138.34     2891.51    163.50 o 
 -33   1   3     2069.54     2236.75    146.52 o 
 -31   1   3      365.96      371.25     97.56 o 
 -29   1   3      737.91      713.91    101.99 o 
 -27   1   3    13160.06    14265.93    313.07 o 
 -25   1   3     2467.24     2186.53    127.78 o 
 -23   1   3    10484.36    10910.51    490.40 o 
 -21   1   3     3166.99     3154.40    133.88 o 
 -19   1   3    12783.56    12876.26    365.13 o 
 -17   1   3    16924.78    16509.74    254.57 o 
 -15   1   3     5423.02     5503.98    128.36 o 
 -13   1   3      705.29      737.44     64.49 o 
 -11   1   3     3428.77     3482.33    113.19 o 
  -9   1   3    17672.91    17570.41    348.07 o 
  -7   1   3      774.91      742.51     72.32 o 
  -5   1   3        0.07        0.60     50.27 o 
  -3   1   3     1068.32     1231.38     70.63 o 
  -1   1   3    17930.73    17570.20    255.14 o 
   1   1   3    31479.11    31952.29    421.74 o 
   3   1   3    80648.63    80807.37    995.35 o 
   5   1   3     7869.04     7831.61    143.84 o 
   7   1   3     8782.54     7861.74    179.88 o 
   9   1   3    33064.38    33242.17    400.15 o 
  11   1   3       93.50      137.02     44.86 o 
  13   1   3      471.43      518.50     57.84 o 
  15   1   3     1114.31     1252.49     58.80 o 
  17   1   3      846.73     1012.58     56.89 o 
  19   1   3    12239.71    11971.24    168.10 o 
  21   1   3    11404.35    11316.56    164.47 o 
  23   1   3     4381.36     4502.37    100.80 o 
  25   1   3     6828.37     6917.37    127.08 o 
  27   1   3     9464.06     9238.09    153.15 o 
  29   1   3     8927.97     9247.29    156.12 o 
  31   1   3     6502.21     6418.72    130.12 o 
  33   1   3       69.74       31.98     64.23 o 
  35   1   3     3204.32     3354.69    117.51 o 
  37   1   3     4180.30     3790.34    160.48 o 
  39   1   3        2.97      -59.09     85.25 o 
  41   1   3      362.99      376.15    102.29 o 
  43   1   3      879.85      873.70    115.81 o 
  45   1   3       54.90        2.76     95.53 o 
  47   1   3      132.99      -31.11    104.66 o 
  49   1   3       31.71       51.89    104.45 o 
  51   1   3      311.79      181.98    136.86 o 
  53   1   3      145.21       45.52    122.53 o 
  55   1   3      764.17      759.58    154.95 o 
  57   1   3     1285.90     1451.06    186.36 o 
  59   1   3      360.78      300.41    143.54 o 
  61   1   3      372.00      396.87    179.19 o 
  63   1   3       26.54      -31.06    128.76 o 
  65   1   3      617.68     1090.72    225.21 o 
  67   1   3       20.71      108.60    138.76 o 
 -68   2   3     1412.69     1117.36    163.89 o 
 -66   2   3        1.20       -3.03    113.48 o 
 -64   2   3       31.39      144.35    120.81 o 
 -62   2   3        2.28     -111.76    111.20 o 
 -60   2   3     1859.26     1976.76    219.00 o 
 -58   2   3      200.10      108.87    114.16 o 
 -56   2   3      354.37      344.56    131.67 o 
 -54   2   3      722.19      810.14    144.16 o 
 -52   2   3      349.94      464.83    148.22 o 
 -50   2   3     1258.23     1366.44    158.71 o 
 -48   2   3     1025.11     1080.09    298.61 o 
 -46   2   3      269.02      412.25    129.53 o 
 -44   2   3     1635.30     1771.46    170.64 o 
 -42   2   3     1675.66     1821.49    168.12 o 
 -40   2   3     6455.66     6421.69    243.03 o 
 -38   2   3      175.45      171.19    115.52 o 
 -36   2   3     1225.18     1111.28    137.91 o 
 -34   2   3       24.69       55.48     86.53 o 
 -32   2   3     9547.95     8609.92    218.95 o 
 -30   2   3     8844.85     8242.04    209.33 o 
 -28   2   3     1077.44     1204.42    101.35 o 
 -26   2   3     2903.37     2881.60    154.82 o 
 -24   2   3     1267.61     1348.47    116.16 o 
 -22   2   3    25066.04    25023.88    461.07 o 
 -20   2   3    15421.36    14924.75    311.99 o 
 -18   2   3      220.56      192.17     85.37 o 
 -16   2   3        9.02      -17.31     54.31 o 
 -14   2   3     4702.57     4815.86    132.43 o 
 -12   2   3    37062.55    34622.96    697.12 o 
 -10   2   3       34.03       59.28     66.62 o 
  -8   2   3    11205.69    11304.17    209.86 o 
  -6   2   3    19221.26    19081.03    300.46 o 
  -4   2   3     3351.30     3534.96    108.17 o 
  -2   2   3    41611.80    42477.20    580.06 o 
   0   2   3    15491.07    15756.53    252.05 o 
   2   2   3       85.32      148.38     63.13 o 
   4   2   3     1144.64     1337.96     99.11 o 
   6   2   3     1029.68     1152.62    129.86 o 
   8   2   3    12260.42    11618.62    326.94 o 
  10   2   3        1.36      -55.26    102.94 o 
  12   2   3       70.93      110.03    105.54 o 
  14   2   3     3041.03     2832.01    179.07 o 
  16   2   3     7265.81     6891.20    163.65 o 
  18   2   3     1936.99     2104.15     95.32 o 
  20   2   3      120.45      117.31     58.45 o 
  22   2   3     1964.87     1914.40    189.12 o 
  24   2   3      672.62      792.78    107.22 o 
  26   2   3    13143.32    13052.90    346.68 o 
  28   2   3     4358.53     3953.74    157.24 o 
  30   2   3     1935.14     2015.93    151.76 o 
  32   2   3    17078.88    18143.34    316.85 o 
  34   2   3     3042.65     3214.16    128.79 o 
  36   2   3     2829.54     2789.52    124.85 o 
  38   2   3       19.81      -23.45    152.60 o 
  40   2   3       65.11     -103.14    228.38 o 
  42   2   3      404.41      386.05    171.70 o 
  44   2   3     2203.69     2550.53    254.42 o 
  46   2   3     2546.25     2835.60    243.04 o 
  48   2   3       39.99      -94.04    155.46 o 
  50   2   3     3474.05     3281.85    260.86 o 
  52   2   3     4643.03     4922.55    310.25 o 
  54   2   3     1358.26     1630.04    235.22 o 
  56   2   3        0.03     -134.11    157.14 o 
  58   2   3      169.49      120.64    163.36 o 
  60   2   3      179.05      501.85    188.14 o 
  62   2   3      361.95      340.69    262.11 o 
  64   2   3      248.25      319.92    179.21 o 
  66   2   3        4.51      -48.46    229.48 o 
 -65   3   3       14.20       -0.72    114.88 o 
 -63   3   3       11.03     -105.04    114.64 o 
 -61   3   3       14.69       25.30    110.65 o 
 -59   3   3       42.48        1.91    112.90 o 
 -57   3   3      270.95      276.84    126.77 o 
 -55   3   3      591.45      851.46    153.62 o 
 -53   3   3     1034.75     1509.85    184.22 o 
 -51   3   3       17.84       25.67    108.36 o 
 -49   3   3      953.02      942.44    149.35 o 
 -47   3   3      186.16      226.79    148.08 o 
 -45   3   3     1439.23     1754.79    175.98 o 
 -43   3   3        0.18       45.72    119.73 o 
 -41   3   3     1088.19     1135.66    150.42 o 
 -39   3   3       66.96      108.01    118.17 o 
 -37   3   3     5261.69     5375.91    227.36 o 
 -35   3   3     1312.63     1508.36    158.68 o 
 -33   3   3      158.30      228.74    118.95 o 
 -31   3   3      433.08      436.08    120.33 o 
 -29   3   3      230.52      218.08    123.09 o 
 -27   3   3      255.40      277.25    109.72 o 
 -25   3   3     6286.31     6618.71    228.51 o 
 -23   3   3    14786.14    14407.35    339.26 o 
 -21   3   3      944.51     1404.05    125.24 o 
 -19   3   3     7012.54     6695.72    211.36 o 
 -17   3   3    16090.45    14998.35    325.71 o 
 -15   3   3     7264.63     7279.85    212.63 o 
 -13   3   3     1432.78     1544.87    119.61 o 
 -11   3   3      393.57      250.18     75.15 o 
  -9   3   3     1154.34     1276.84    100.08 o 
  -7   3   3      566.50      582.15     80.24 o 
  -5   3   3    16521.13    16703.44    289.52 o 
  -3   3   3     1330.65     1320.48     93.08 o 
  -1   3   3    55817.34    58167.44    796.06 o 
   1   3   3    13871.50    14126.93    252.64 o 
   3   3   3     6876.27     6521.38    160.94 o 
   5   3   3      562.20      654.74     74.36 o 
   7   3   3        6.33       12.88     70.69 o 
   9   3   3    29825.09    30437.10    515.37 o 
  11   3   3     1577.47     1349.12    215.35 o 
  13   3   3      749.32      775.68     71.88 o 
  15   3   3     2173.11     1911.99    137.81 o 
  17   3   3      904.56      858.84     92.65 o 
  19   3   3    10262.37     9877.44    253.20 o 
  21   3   3     3829.24     3507.56    222.89 o 
  23   3   3     1693.12     1763.86    116.38 o 
  25   3   3     1165.36     1432.75    165.79 o 
  27   3   3     2827.45     3249.48    262.40 o 
  29   3   3      436.30      649.68    192.93 o 
  31   3   3     1288.57     1643.53    221.94 o 
  33   3   3        1.08      -92.00    163.92 o 
  35   3   3      952.03     1221.58    216.58 o 
  37   3   3     1107.15     1555.48    314.09 o 
  39   3   3       23.87      -50.57    165.91 o 
  41   3   3       95.50      124.88    183.08 o 
  43   3   3      147.84      213.21    172.96 o 
  45   3   3        0.37      -19.66    161.47 o 
  47   3   3       16.30     -157.61    164.94 o 
  49   3   3      130.61       93.65    167.23 o 
  51   3   3      195.41      277.91    179.93 o 
  53   3   3       18.13       48.03    206.26 o 
  55   3   3      735.97      518.02    205.30 o 
  57   3   3      152.67      223.32    186.20 o 
  59   3   3      522.78      250.56    190.30 o 
  61   3   3       36.50       94.94    179.05 o 
  63   3   3      109.67       16.25    181.98 o 
 -60   4   3       92.81      257.88    204.88 o 
 -58   4   3       25.67      110.85    157.48 o 
 -56   4   3       72.62       46.32    112.62 o 
 -54   4   3      797.52      809.76    148.63 o 
 -52   4   3        0.82        6.05    109.97 o 
 -50   4   3     1097.71      942.10    150.78 o 
 -48   4   3        0.06      156.24    116.96 o 
 -46   4   3        4.02      -45.22    108.37 o 
 -44   4   3        0.13       23.98    115.19 o 
 -42   4   3      856.34      747.27    139.47 o 
 -40   4   3     1164.05      970.12    145.89 o 
 -38   4   3     1253.79     1670.53    171.21 o 
 -36   4   3      463.02      388.29    129.86 o 
 -34   4   3     6898.41     6669.69    255.42 o 
 -32   4   3      117.50      121.23    120.06 o 
 -30   4   3       11.04      -21.60    113.08 o 
 -28   4   3      561.41      614.74    131.40 o 
 -26   4   3     1204.13     1484.03    154.70 o 
 -24   4   3     1006.30      997.19    142.51 o 
 -22   4   3     1615.46     1717.55    160.26 o 
 -20   4   3      373.59      321.19    122.04 o 
 -18   4   3     1305.72     1342.05    141.64 o 
 -16   4   3       21.86       -6.29     91.74 o 
 -14   4   3     2116.45     2339.60    138.46 o 
 -12   4   3       17.56      -14.08     86.24 o 
 -10   4   3      627.99      720.74    103.39 o 
  -8   4   3     3095.63     3063.14    143.16 o 
  -6   4   3      789.29      946.69    108.17 o 
  -4   4   3     3856.87     4255.00    157.95 o 
  -2   4   3      875.03      980.22    104.23 o 
   0   4   3     9079.55     8800.27    215.58 o 
   2   4   3      537.10      676.83     93.84 o 
   4   4   3      578.68      660.98     96.05 o 
   6   4   3      727.40      938.23    101.09 o 
   8   4   3     1633.26     2163.39    125.80 o 
  10   4   3     1565.99     1985.31    139.69 o 
  12   4   3     1864.87     2234.96    138.50 o 
  14   4   3      328.52      403.01    293.63 o 
  16   4   3      172.75      147.51    154.73 o 
  18   4   3       14.94      322.78    173.49 o 
  20   4   3     2168.92     2397.63    232.00 o 
  22   4   3      316.59      650.38    192.74 o 
  24   4   3      362.76      325.06    205.15 o 
  26   4   3     5159.91     4981.63    314.64 o 
  28   4   3       19.37       84.24    173.59 o 
  30   4   3       46.82      180.56    181.65 o 
  32   4   3      706.02      740.97    206.50 o 
  34   4   3     1157.68     1240.81    229.78 o 
  36   4   3       17.14     -100.48    167.97 o 
  38   4   3     1799.66     2118.21    364.13 o 
  40   4   3     1800.05     2139.62    267.27 o 
  42   4   3       38.20     -102.31    176.41 o 
  44   4   3      787.74      904.77    216.98 o 
  46   4   3       64.33      133.26    188.28 o 
  48   4   3      111.17      -85.16    178.82 o 
  50   4   3      189.96       59.40    183.59 o 
  52   4   3      206.53      132.12    194.55 o 
  54   4   3      124.43       68.50    179.87 o 
  56   4   3        1.42      -69.98    173.56 o 
  58   4   3      251.00      176.72    281.19 o 
 -55   5   3      631.17      481.77    183.76 o 
 -53   5   3      147.93       92.19    166.85 o 
 -51   5   3      107.35      429.61    200.45 o 
 -49   5   3      105.42      130.56    166.00 o 
 -47   5   3       52.04      117.17    158.77 o 
 -45   5   3       21.27       66.86    115.37 o 
 -43   5   3      933.18     1210.11    158.06 o 
 -41   5   3      156.05      135.88    122.12 o 
 -39   5   3        0.94       94.84    111.77 o 
 -37   5   3     4413.44     4243.36    222.33 o 
 -35   5   3        1.48      131.08    140.89 o 
 -33   5   3     1266.38     1244.89    152.68 o 
 -31   5   3       20.12        9.80    116.57 o 
 -29   5   3      199.95      259.94    122.09 o 
 -27   5   3        1.30      -30.78    116.67 o 
 -25   5   3      366.46      474.20    133.63 o 
 -23   5   3       95.58      -86.25     99.13 o 
 -21   5   3      359.05      414.01    113.63 o 
 -19   5   3      796.85      965.31    128.72 o 
 -17   5   3      559.76      661.76    121.54 o 
 -15   5   3     6893.91     6526.17    213.02 o 
 -13   5   3      270.93      325.90    111.11 o 
 -11   5   3      186.53      158.06    105.93 o 
  -9   5   3      907.81     1072.69    127.72 o 
  -7   5   3     1350.26     1681.62    140.39 o 
  -5   5   3     1076.79     1067.88    128.02 o 
  -3   5   3     4436.79     4722.28    186.61 o 
  -1   5   3      123.04       58.77    103.73 o 
   1   5   3     1604.10     2112.05    149.10 o 
   3   5   3     1450.31     1632.35    169.91 o 
   5   5   3     2717.22     2815.03    192.96 o 
   7   5   3      395.48      434.49    138.61 o 
   9   5   3        2.20       71.14    130.67 o 
  11   5   3      226.16      163.64    136.06 o 
  13   5   3        3.80      -69.83    123.00 o 
  15   5   3     4006.76     3948.11    219.14 o 
  17   5   3       88.53       34.42    180.81 o 
  19   5   3      374.07      419.39    203.97 o 
  21   5   3     1983.57     2088.51    294.74 o 
  23   5   3      743.08      496.37    264.05 o 
  25   5   3      125.00      -33.33    184.69 o 
  27   5   3     1722.29     2182.21    261.56 o 
  29   5   3       11.03       -9.45    222.85 o 
  31   5   3      336.46      508.23    202.62 o 
  33   5   3      164.83      106.75    173.03 o 
  35   5   3       11.98       33.94    168.99 o 
  37   5   3      367.28      530.85    311.60 o 
  39   5   3     1694.13     2038.82    273.56 o 
  41   5   3       13.35       36.24    187.75 o 
  43   5   3      457.65      363.61    201.45 o 
  45   5   3      106.07        0.42    187.79 o 
  47   5   3       40.58       -8.90    179.77 o 
  49   5   3        0.22     -118.28    190.17 o 
  51   5   3      426.61      404.42    385.15 o 
  53   5   3        0.44     -237.11    158.08 o 
 -46   6   3       48.57      -51.41    159.31 o 
 -44   6   3       18.11     -241.79    202.67 o 
 -42   6   3      354.77      350.86    172.24 o 
 -40   6   3     1819.00     1582.61    227.71 o 
 -38   6   3      213.42      178.36    160.79 o 
 -36   6   3      143.69      -60.46    202.11 o 
 -34   6   3       49.44      -91.67    150.14 o 
 -32   6   3      104.17      292.14    104.34 o 
 -30   6   3      749.77      938.10    125.90 o 
 -28   6   3       13.52     -118.96     93.41 o 
 -26   6   3       53.94      173.29    107.24 o 
 -24   6   3      177.71      196.25    118.92 o 
 -22   6   3     1662.06     2073.51    156.46 o 
 -20   6   3      222.30      225.19    105.95 o 
 -18   6   3        8.55      -31.66     96.36 o 
 -16   6   3        0.28       -6.08     98.60 o 
 -14   6   3        6.56      -96.58     98.65 o 
 -12   6   3     1241.85     1275.68    137.99 o 
 -10   6   3      293.51      139.88    133.99 o 
  -8   6   3      356.68      378.96    140.43 o 
  -6   6   3      495.65      584.72    148.98 o 
  -4   6   3     9567.18     9891.99    327.34 o 
  -2   6   3       40.58      131.17    133.28 o 
   0   6   3      260.92      303.38    143.79 o 
   2   6   3      181.95      116.04    139.84 o 
   4   6   3      421.90      210.58    139.91 o 
   6   6   3      754.34      960.90    164.30 o 
   8   6   3     1873.34     1689.94    186.95 o 
  10   6   3        6.08      -29.66    123.74 o 
  12   6   3      295.33      389.46    142.80 o 
  14   6   3      353.91      209.62    140.10 o 
  16   6   3      539.14      730.74    150.28 o 
  18   6   3      134.23      -57.35    158.84 o 
  20   6   3       81.45       67.99    130.12 o 
  22   6   3        1.45      -84.52    167.99 o 
  24   6   3     1111.24      963.30    242.76 o 
  26   6   3      437.31      286.03    210.93 o 
  28   6   3      309.95      283.91    184.74 o 
  30   6   3      205.92      -78.53    184.99 o 
  32   6   3       46.08     -102.71    181.88 o 
  34   6   3     3076.64     2621.07    284.16 o 
  36   6   3      687.25      490.56    198.68 o 
  38   6   3       52.73      -85.27    158.79 o 
  40   6   3      606.97      638.69    206.98 o 
  42   6   3        9.50       33.28    173.21 o 
  44   6   3        8.51     -238.06    158.70 o 
 -33   7   3      159.45      -85.93    365.24 o 
 -31   7   3       52.20     -166.14    245.80 o 
 -29   7   3      151.37      -89.31    129.53 o 
 -27   7   3      449.16       33.46    186.97 o 
 -25   7   3       82.44      -98.67    266.81 o 
 -23   7   3      599.46      394.90    193.41 o 
 -21   7   3        4.97     -189.59    286.72 o 
 -19   7   3      164.75      -25.02    232.25 o 
 -17   7   3      163.94       14.85    193.96 o 
 -15   7   3      399.51      299.06    144.39 o 
 -13   7   3       42.78       22.20    225.20 o 
 -11   7   3      352.42       32.71    235.84 o 
  -9   7   3       44.22       -2.14    186.89 o 
  -7   7   3        1.70      -85.54    129.26 o 
  -5   7   3      725.17      656.72    161.95 o 
  -3   7   3     1038.90     1376.56    183.45 o 
  -1   7   3     1768.69     1280.72    186.44 o 
   1   7   3      977.52     1091.96    191.82 o 
   3   7   3       86.25      -56.42    135.84 o 
   5   7   3      661.44      484.13    159.74 o 
   7   7   3      133.99     -209.06    139.37 o 
   9   7   3      391.67      181.05    149.64 o 
  11   7   3      453.98      257.80    142.63 o 
  13   7   3      457.65      315.69    147.78 o 
  15   7   3     1042.11      865.34    221.69 o 
  17   7   3      167.69       89.14    145.45 o 
  19   7   3     1448.06     1198.32    189.05 o 
  21   7   3      277.18      -21.59    136.25 o 
  23   7   3       72.63        2.64    132.06 o 
  25   7   3      215.39      163.39    242.89 o 
  27   7   3      437.26      337.60    157.66 o 
  29   7   3      182.13      -89.01    143.04 o 
  31   7   3       14.41      -59.56    144.74 o 
  -6   8   3       37.11     -252.37    168.25 o 
  -4   8   3      149.26     -229.40    183.34 o 
  -2   8   3       21.27     -209.39    139.59 o 
   0   8   3      155.15     -140.09    152.10 o 
   2   8   3      485.05       17.64    151.05 o 
   4   8   3       68.35     -204.86    136.57 o 
 -68   0   4        1.11       97.32    223.96 o 
 -66   0   4      354.47      409.76    223.96 o 
 -64   0   4      563.16      464.33    172.03 o 
 -62   0   4      893.09      812.96    181.66 o 
 -60   0   4     1960.33     1754.19    441.55 o 
 -58   0   4     2810.90     2925.79    342.29 o 
 -56   0   4       64.24      170.31    183.31 o 
 -54   0   4     1819.91     1876.43    221.37 o 
 -52   0   4      365.71      394.29    164.95 o 
 -50   0   4     6838.33     6819.99    324.54 o 
 -48   0   4     1658.40     1686.17    218.16 o 
 -46   0   4       80.52      186.61    148.61 o 
 -44   0   4     1894.45     2171.35    214.36 o 
 -42   0   4     6749.80     6532.69    298.44 o 
 -40   0   4       31.51      -24.81    133.91 o 
 -38   0   4      198.59      187.22    136.18 o 
 -36   0   4     2097.23     2218.51    199.35 o 
 -34   0   4     4913.38     5045.20    181.73 o 
 -32   0   4     7778.31     7660.93    178.25 o 
 -30   0   4       73.04       70.05     56.13 o 
 -28   0   4      354.79      301.31     65.01 o 
 -26   0   4    27938.51    27586.68    576.44 o 
 -24   0   4      266.13      125.23     61.23 o 
 -22   0   4    43801.48    44874.55    802.94 o 
 -20   0   4     4884.23     4860.72    157.74 o 
 -18   0   4        1.81       27.98     66.03 o 
 -16   0   4     5893.76     5980.78    352.80 o 
 -14   0   4    12339.63    12175.04    279.06 o 
 -12   0   4     5130.43     5333.72    243.31 o 
 -10   0   4     3332.94     3530.76    140.69 o 
  -8   0   4    39716.70    42359.66    753.16 o 
  -6   0   4    29227.06    29094.47    542.29 o 
  -4   0   4    13428.90    15007.23    318.92 o 
  -2   0   4    81899.20    83395.86   1662.80 o 
   0   0   4     2061.25     2364.42    186.91 o 
   2   0   4    21460.14    22687.49    440.15 o 
   4   0   4    14941.19    15944.75    335.77 o 
   6   0   4      562.46      545.18     76.15 o 
   8   0   4      576.16      665.84     75.24 o 
  10   0   4      798.75     1037.34     98.87 o 
  12   0   4    45417.09    43731.04    657.04 o 
  14   0   4    13869.74    13616.90    380.35 o 
  16   0   4    54128.63    51835.00    770.67 o 
  18   0   4      667.13      698.68     80.26 o 
  20   0   4     6881.68     7077.32    179.83 o 
  22   0   4      638.69      566.80     82.33 o 
  24   0   4     1822.73     1753.61    160.16 o 
  26   0   4    10601.13    11061.39    244.04 o 
  28   0   4    40357.62    42279.43    671.68 o 
  30   0   4    10939.54    11784.63    262.74 o 
  32   0   4    28847.68    29471.49    547.05 o 
  34   0   4     2048.15     2118.46    135.22 o 
  36   0   4     1278.02     1440.82    127.15 o 
  38   0   4      390.82      353.10     97.27 o 
  40   0   4      557.38      623.91    224.78 o 
  42   0   4    10740.48    11015.20    387.50 o 
  44   0   4      281.93      233.16    171.98 o 
  46   0   4     3224.65     3048.51    235.44 o 
  48   0   4      575.46      567.67    165.21 o 
  50   0   4     5471.61     5817.00    331.79 o 
  52   0   4       70.00       81.36    134.37 o 
  54   0   4        4.18       71.87    142.97 o 
  56   0   4      157.48      -68.02    252.16 o 
  58   0   4        6.21        0.00    230.59 o 
  60   0   4      902.40      682.37    277.59 o 
  62   0   4       27.84      289.76    267.09 o 
  64   0   4      141.13     -123.87    239.44 o 
  66   0   4        0.54       65.25    286.44 o 
 -69   1   4       20.34      -89.77    113.23 o 
 -67   1   4       40.04      145.34    116.68 o 
 -65   1   4      713.98      763.92    153.99 o 
 -63   1   4      840.77      657.97    128.52 o 
 -61   1   4     1465.35     1464.64    170.60 o 
 -59   1   4      248.19      475.30    138.73 o 
 -57   1   4      326.98      237.83    165.93 o 
 -55   1   4     1907.75     2091.33    188.99 o 
 -53   1   4        7.01      -54.26    110.44 o 
 -51   1   4      122.54      121.39    121.47 o 
 -49   1   4      916.72      826.85    143.20 o 
 -47   1   4       22.76      -20.42    117.90 o 
 -45   1   4     2078.95     2439.33    186.54 o 
 -43   1   4      192.03      231.33    121.87 o 
 -41   1   4       71.31      104.17    113.96 o 
 -39   1   4      565.68      633.72    129.62 o 
 -37   1   4     9143.93     8641.50    263.21 o 
 -35   1   4      302.35      282.18     67.80 o 
 -33   1   4      697.93      654.85     76.50 o 
 -31   1   4     4816.07     4448.73    130.37 o 
 -29   1   4        1.05       13.43     56.00 o 
 -27   1   4     1669.39     1328.21     84.02 o 
 -25   1   4     5127.94     5239.34    133.42 o 
 -23   1   4     2110.15     2128.23     92.03 o 
 -21   1   4     6495.10     6785.62    147.24 o 
 -19   1   4    22926.66    24189.44    352.34 o 
 -17   1   4    12778.26    12870.45    333.79 o 
 -15   1   4     4046.96     4165.97    110.61 o 
 -13   1   4     1164.02     1199.39     89.44 o 
 -11   1   4      820.82      895.09     82.37 o 
  -9   1   4     8625.10     8742.94    191.00 o 
  -7   1   4    22787.78    23112.22    400.68 o 
  -5   1   4    37751.57    37838.93    499.78 o 
  -3   1   4      299.09      250.00     58.86 o 
  -1   1   4     1073.63     1069.44     69.26 o 
   1   1   4    10909.48    11792.27    196.25 o 
   3   1   4     1540.47     1390.40     67.59 o 
   5   1   4        8.50       28.55     49.08 o 
   7   1   4    25383.07    25912.54    300.92 o 
   9   1   4    21127.27    21158.01    250.31 o 
  11   1   4     8348.63     8711.80    132.59 o 
  13   1   4      638.98      691.97     52.47 o 
  15   1   4     9378.57     9432.79    143.28 o 
  17   1   4    13184.05    14057.02    262.18 o 
  19   1   4      388.54      380.89     52.90 o 
  21   1   4    22097.14    20990.38    263.11 o 
  23   1   4    22860.59    22595.01    281.80 o 
  25   1   4     9062.20     9365.94    157.42 o 
  27   1   4    27491.91    27342.06    343.25 o 
  29   1   4      163.03      130.61     57.10 o 
  31   1   4      262.04      320.26     65.42 o 
  33   1   4        3.60       23.05     64.06 o 
  35   1   4       18.51       16.49     62.80 o 
  37   1   4      247.95      220.66     70.82 o 
  39   1   4     2334.84     2380.78    146.10 o 
  41   1   4        0.13       -3.04     89.50 o 
  43   1   4      672.17      409.77    139.31 o 
  45   1   4      557.26      620.23    158.20 o 
  47   1   4     1966.92     2059.29    189.82 o 
  49   1   4      560.04      450.51    139.46 o 
  51   1   4        6.32      -32.13    129.90 o 
  53   1   4      618.15      566.78    149.51 o 
  55   1   4     2650.62     2677.90    206.84 o 
  57   1   4      653.02      718.37    158.39 o 
  59   1   4      526.55      819.43    175.94 o 
  61   1   4      150.09      257.19    145.91 o 
  63   1   4      385.31      432.73    192.31 o 
  65   1   4      821.30      790.16    164.98 o 
 -66   2   4      137.90      175.54    118.88 o 
 -64   2   4       52.59      115.64    126.41 o 
 -62   2   4       56.52      -26.48    124.59 o 
 -60   2   4      189.01      216.68    120.47 o 
 -58   2   4      112.31      204.21    125.24 o 
 -56   2   4      486.71      588.42    135.24 o 
 -54   2   4     2200.19     2022.97    186.40 o 
 -52   2   4      440.98      667.10    133.96 o 
 -50   2   4      155.93      192.49    117.76 o 
 -48   2   4      125.51       58.09    120.12 o 
 -46   2   4      401.93      542.32    119.45 o 
 -44   2   4     1048.36     1166.79    155.72 o 
 -42   2   4      938.07     1151.69    155.82 o 
 -40   2   4      632.67      670.34    138.13 o 
 -38   2   4      235.88      192.02    120.82 o 
 -36   2   4      317.85      232.93    118.05 o 
 -34   2   4     1661.79     1966.17    158.44 o 
 -32   2   4       86.84       53.18    102.01 o 
 -30   2   4       87.34      -42.43     92.81 o 
 -28   2   4        6.18      -34.56     85.66 o 
 -26   2   4      766.12      801.39    111.04 o 
 -24   2   4      667.67      599.91     99.66 o 
 -22   2   4     8610.23     9196.62    236.21 o 
 -20   2   4     8571.22     8200.82    217.00 o 
 -18   2   4    12631.09    13651.05    293.89 o 
 -16   2   4    17583.44    17246.10    395.60 o 
 -14   2   4      918.78     1025.57    100.05 o 
 -12   2   4      844.15      810.16     88.42 o 
 -10   2   4      120.93      229.40     62.01 o 
  -8   2   4     5223.48     5662.94    137.34 o 
  -6   2   4      724.21      782.12     67.09 o 
  -4   2   4     2042.67     1850.61     84.34 o 
  -2   2   4      400.15      440.07     57.18 o 
   0   2   4     7609.30     7690.89    151.68 o 
   2   2   4     7188.00     7306.98    169.60 o 
   4   2   4     2224.45     2147.72     98.13 o 
   6   2   4     5376.36     5033.63    233.63 o 
   8   2   4      285.82      237.11    115.49 o 
  10   2   4     7733.52     7347.87    266.41 o 
  12   2   4     3848.52     4002.35    278.15 o 
  14   2   4     1838.07     1829.59    169.27 o 
  16   2   4     3438.78     3424.01    209.25 o 
  18   2   4     3293.41     2920.09    196.60 o 
  20   2   4      524.31      522.17     62.66 o 
  22   2   4        1.06      -12.20     60.78 o 
  24   2   4     3118.10     3317.78    134.65 o 
  26   2   4     2095.84     1989.89    101.79 o 
  28   2   4      471.27      642.61    128.14 o 
  30   2   4      198.17      287.00     97.63 o 
  32   2   4     2959.38     3236.91    169.56 o 
  34   2   4       78.80      246.91    103.80 o 
  36   2   4     1078.13     1301.78    134.07 o 
  38   2   4      547.63      530.18    182.29 o 
  40   2   4      104.98      107.31    166.30 o 
  42   2   4        0.28     -120.89    157.64 o 
  44   2   4      653.78      757.75    186.41 o 
  46   2   4      183.45      -36.90    163.78 o 
  48   2   4      583.86      608.98    180.43 o 
  50   2   4      147.24      108.77    161.41 o 
  52   2   4       87.02      -79.37    163.69 o 
  54   2   4       54.53     -126.35    162.15 o 
  56   2   4        7.74      -47.79    173.08 o 
  58   2   4       13.09      -41.12    200.73 o 
  60   2   4       99.82      248.09    400.35 o 
  62   2   4       13.40       -1.06    243.86 o 
  64   2   4      183.66       65.41    177.72 o 
 -63   3   4        6.33      112.43    116.81 o 
 -61   3   4      257.64      421.20    131.16 o 
 -59   3   4        7.68       49.66    123.04 o 
 -57   3   4      227.46      452.31    133.89 o 
 -55   3   4       41.83      182.29    121.07 o 
 -53   3   4      481.83      744.61    143.15 o 
 -51   3   4      764.60      897.10    149.33 o 
 -49   3   4      357.70      371.27    125.00 o 
 -47   3   4     3494.49     3423.11    199.95 o 
 -45   3   4       37.58      105.13    116.09 o 
 -43   3   4     2176.14     2100.57    216.97 o 
 -41   3   4      210.54      221.24    126.84 o 
 -39   3   4        0.99      -64.60    111.21 o 
 -37   3   4      237.48       15.83    117.25 o 
 -35   3   4      350.44      357.34    121.94 o 
 -33   3   4      896.55      992.77    140.65 o 
 -31   3   4      108.64      222.25    115.60 o 
 -29   3   4     3079.21     3147.44    178.73 o 
 -27   3   4     1043.16     1015.65    130.57 o 
 -25   3   4     1840.35     2108.92    156.33 o 
 -23   3   4     2258.06     2376.51    155.77 o 
 -21   3   4      791.86      907.05    129.59 o 
 -19   3   4     2864.80     2785.52    157.65 o 
 -17   3   4     6954.34     6927.99    212.86 o 
 -15   3   4       15.66       10.96     82.41 o 
 -13   3   4     1193.71     1167.96     95.09 o 
 -11   3   4       20.31      -15.32     65.61 o 
  -9   3   4    14664.65    14635.31    270.44 o 
  -7   3   4     1069.55     1328.78     95.16 o 
  -5   3   4     6885.45     6693.82    165.24 o 
  -3   3   4      569.54      594.08     76.79 o 
  -1   3   4      358.69      307.88     68.38 o 
   1   3   4    15331.83    16259.91    419.43 o 
   3   3   4     3571.37     3558.03    118.18 o 
   5   3   4    12185.77    11783.47    249.40 o 
   7   3   4     5408.01     5056.13    248.45 o 
   9   3   4     9716.30     8903.67    318.42 o 
  11   3   4     2803.59     3190.13    214.44 o 
  13   3   4     2531.21     2544.45    210.26 o 
  15   3   4     4449.00     4114.67    246.40 o 
  17   3   4      235.19      297.77    153.01 o 
  19   3   4      272.58      455.21    167.82 o 
  21   3   4      325.63      310.90    168.99 o 
  23   3   4      371.44      628.76    233.91 o 
  25   3   4       70.70       76.89    156.92 o 
  27   3   4     2874.89     3065.40    339.80 o 
  29   3   4      614.06      697.33    192.11 o 
  31   3   4      711.51      579.47    189.30 o 
  33   3   4      606.87      796.11    201.57 o 
  35   3   4       65.68      121.16    215.38 o 
  37   3   4      568.72      487.13    193.96 o 
  39   3   4      359.03      220.65    191.80 o 
  41   3   4        0.02      133.95    177.67 o 
  43   3   4      416.45      295.52    180.21 o 
  45   3   4      405.93      605.39    238.89 o 
  47   3   4      511.00      478.60    383.21 o 
  49   3   4        6.88     -133.26    166.87 o 
  51   3   4      176.71       46.48    167.81 o 
  53   3   4      108.25       73.73    186.63 o 
  55   3   4       26.27       51.53    175.49 o 
  57   3   4       29.77        2.97    164.35 o 
  59   3   4       72.53      107.30    180.69 o 
  61   3   4       28.27     -156.95    249.67 o 
 -60   4   4      880.96      875.45    191.38 o 
 -58   4   4      452.46      449.74    133.44 o 
 -56   4   4       58.08      257.36    124.73 o 
 -54   4   4        0.02      155.81    117.64 o 
 -52   4   4        9.74       16.15    125.88 o 
 -50   4   4        0.75      -19.22    167.39 o 
 -48   4   4      107.75       91.56    115.33 o 
 -46   4   4      294.47      136.55    117.41 o 
 -44   4   4      380.55      465.75    130.24 o 
 -42   4   4      967.46     1068.63    196.67 o 
 -40   4   4     1721.21     2010.28    174.52 o 
 -38   4   4        2.00       24.89    106.55 o 
 -36   4   4     3006.52     2948.91    192.41 o 
 -34   4   4      674.63      665.43    136.15 o 
 -32   4   4        5.04      106.49    122.26 o 
 -30   4   4     1301.38     1390.20    193.95 o 
 -28   4   4      920.28     1119.46    144.85 o 
 -26   4   4      779.65      749.32    131.83 o 
 -24   4   4     2670.67     2779.38    178.86 o 
 -22   4   4     2800.07     2731.30    178.99 o 
 -20   4   4     4064.56     3832.84    195.20 o 
 -18   4   4     2444.08     2474.86    147.05 o 
 -16   4   4       72.62       61.49     88.57 o 
 -14   4   4      221.23      218.18     93.97 o 
 -12   4   4      469.28      808.60    105.95 o 
 -10   4   4      318.95      320.09     95.30 o 
  -8   4   4       11.07       38.95     87.03 o 
  -6   4   4      240.01      423.06     93.98 o 
  -4   4   4     1971.98     2198.33    131.13 o 
  -2   4   4     3339.75     3302.98    147.27 o 
   0   4   4        0.80       -2.58     82.08 o 
   2   4   4     1804.42     1997.68    124.33 o 
   4   4   4      188.17      208.07     86.60 o 
   6   4   4     1460.77     1683.89    153.26 o 
   8   4   4      159.71      338.38    116.49 o 
  10   4   4       38.05      287.13    172.82 o 
  12   4   4     4492.54     4479.27    282.81 o 
  14   4   4    12804.28    13068.99    434.08 o 
  16   4   4      216.17      399.32    188.84 o 
  18   4   4     2399.30     2546.87    247.79 o 
  20   4   4      314.93      388.97    175.21 o 
  22   4   4     3336.27     3215.01    272.49 o 
  24   4   4      383.17      475.52    210.41 o 
  26   4   4      582.50      704.68    204.48 o 
  28   4   4      208.58      454.60    199.13 o 
  30   4   4     2885.38     3156.80    287.25 o 
  32   4   4     3860.30     4310.13    313.23 o 
  34   4   4     4084.79     3897.55    300.70 o 
  36   4   4      784.47      866.23    254.65 o 
  38   4   4      667.68      515.46    198.33 o 
  40   4   4     1440.38     1555.90    242.83 o 
  42   4   4     1323.91     1422.30    279.25 o 
  44   4   4       58.84       53.20    180.73 o 
  46   4   4      147.28       19.48    192.51 o 
  48   4   4       74.69      -41.75    184.13 o 
  50   4   4     1316.11     1350.65    244.37 o 
  52   4   4      609.62      459.09    208.02 o 
  54   4   4       80.35      -60.66    177.15 o 
  56   4   4      102.98       -8.26    188.80 o 
 -53   5   4      233.40      173.63    219.53 o 
 -51   5   4       90.91       71.96    220.36 o 
 -49   5   4      405.71      344.59    259.35 o 
 -47   5   4       43.30      172.72    137.33 o 
 -45   5   4        1.63      -11.24    130.22 o 
 -43   5   4      361.92      330.65    207.76 o 
 -41   5   4      339.63      424.71    130.99 o 
 -39   5   4      586.14      491.44    131.16 o 
 -37   5   4     3425.91     3289.60    242.02 o 
 -35   5   4     2657.92     2778.01    191.04 o 
 -33   5   4      481.91      556.13    135.42 o 
 -31   5   4       31.63       90.26    115.54 o 
 -29   5   4     3674.01     3785.51    206.33 o 
 -27   5   4     4105.84     3899.19    204.80 o 
 -25   5   4     1452.29     1641.18    160.97 o 
 -23   5   4     2445.78     2346.99    170.27 o 
 -21   5   4      924.46     1061.49    131.60 o 
 -19   5   4     1928.34     1808.91    146.87 o 
 -17   5   4     3147.26     2978.33    168.71 o 
 -15   5   4      494.15      458.42    113.56 o 
 -13   5   4     2992.63     2727.07    159.71 o 
 -11   5   4      110.37      186.29    107.59 o 
  -9   5   4     6785.67     6961.81    219.09 o 
  -7   5   4      119.71      170.30    103.65 o 
  -5   5   4      549.66      706.99    150.26 o 
  -3   5   4     1075.60     1105.93    160.39 o 
  -1   5   4      361.66      289.21    138.92 o 
   1   5   4     2277.11     2665.37    198.54 o 
   3   5   4       10.38      158.35    133.11 o 
   5   5   4       48.52      114.53    135.03 o 
   7   5   4       53.97      188.69    134.40 o 
   9   5   4     1420.37     1827.09    177.16 o 
  11   5   4     1580.75     1503.91    174.00 o 
  13   5   4     2434.71     2743.10    199.73 o 
  15   5   4      246.42      422.83    141.01 o 
  17   5   4      709.42     1020.06    216.85 o 
  19   5   4     1460.85     1186.53    221.94 o 
  21   5   4     1039.76     1289.43    224.22 o 
  23   5   4       77.44     -172.03    184.18 o 
  25   5   4      805.31      839.31    211.65 o 
  27   5   4      194.54       26.67    171.79 o 
  29   5   4       92.37      109.74    193.72 o 
  31   5   4     1384.33     1108.40    225.41 o 
  33   5   4      370.27       50.99    177.22 o 
  35   5   4      306.38      300.36    250.50 o 
  37   5   4      773.26      635.42    221.73 o 
  39   5   4     1917.79     1871.64    468.09 o 
  41   5   4       69.49      -63.80    174.40 o 
  43   5   4      246.24      181.49    209.58 o 
  45   5   4       20.75       15.95    163.89 o 
  47   5   4      672.79      770.21    219.63 o 
  49   5   4      229.07       85.49    337.87 o 
  51   5   4       78.81       92.73    197.41 o 
 -44   6   4        2.37      -31.52    200.18 o 
 -42   6   4        0.08     -238.33    202.39 o 
 -40   6   4       76.93      283.68    223.40 o 
 -38   6   4       14.16      153.50    137.97 o 
 -36   6   4       21.87       -3.01    103.23 o 
 -34   6   4       49.74      -38.35    138.50 o 
 -32   6   4       27.51     -105.17    156.77 o 
 -30   6   4     1037.38     1248.57    151.06 o 
 -28   6   4      207.53      408.09    121.34 o 
 -26   6   4      405.69      383.64    120.48 o 
 -24   6   4      163.87      409.20    157.71 o 
 -22   6   4     1793.98     1917.68    152.39 o 
 -20   6   4      129.61       85.40    101.01 o 
 -18   6   4      348.11      156.34    105.95 o 
 -16   6   4      940.63     1014.37    153.99 o 
 -14   6   4      680.33      625.36    192.13 o 
 -12   6   4      827.02      387.77    140.53 o 
 -10   6   4      712.83      843.83    156.86 o 
  -8   6   4      326.13      340.32    151.90 o 
  -6   6   4       28.53      -56.70    126.37 o 
  -4   6   4        3.00     -164.59    119.34 o 
  -2   6   4        0.78     -133.93    122.54 o 
   0   6   4       30.73     -109.78    125.12 o 
   2   6   4      746.84      794.10    160.82 o 
   4   6   4       41.66      174.66    138.30 o 
   6   6   4      371.96      671.71    152.36 o 
   8   6   4      266.20       48.93    134.68 o 
  10   6   4     2299.01     2411.18    199.32 o 
  12   6   4      858.60      811.10    159.46 o 
  14   6   4     2100.65     1947.88    183.93 o 
  16   6   4      390.97      295.38    149.61 o 
  18   6   4      856.33      710.80    149.29 o 
  20   6   4       14.19      -64.91    127.01 o 
  22   6   4      298.18      362.86    144.47 o 
  24   6   4      282.62      -20.05    173.61 o 
  26   6   4      777.03      633.91    225.33 o 
  28   6   4     1634.38     1652.87    286.99 o 
  30   6   4       35.27     -109.02    168.92 o 
  32   6   4     2097.69     1782.98    256.16 o 
  34   6   4      422.65      427.32    210.00 o 
  36   6   4      463.98      153.29    205.67 o 
  38   6   4        6.61      -65.88    180.20 o 
  40   6   4      110.42      109.05    201.19 o 
  42   6   4      485.85      234.99    203.57 o 
 -33   7   4       92.52       47.00    224.51 o 
 -31   7   4        0.23       10.51    231.70 o 
 -29   7   4       54.24      -39.26    222.30 o 
 -27   7   4      137.03      194.65    244.97 o 
 -25   7   4      174.97      309.53    156.22 o 
 -23   7   4      508.55      659.85    163.11 o 
 -21   7   4      321.92      405.57    154.42 o 
 -19   7   4      214.39      111.24    322.38 o 
 -17   7   4       40.74       16.74    142.64 o 
 -15   7   4       29.04      -19.27    162.85 o 
 -13   7   4       56.12      -37.89    145.43 o 
 -11   7   4       79.29        2.32    158.22 o 
  -9   7   4      109.50       85.57    153.36 o 
  -7   7   4      441.48      405.45    180.32 o 
  -5   7   4     1834.30     2178.96    248.30 o 
  -3   7   4       23.69      -15.03    411.41 o 
  -1   7   4      268.67      -15.96    161.13 o 
   1   7   4       17.95     -135.64    159.91 o 
   3   7   4       57.28      -47.95    186.68 o 
   5   7   4      379.40      124.29    138.39 o 
   7   7   4       62.04     -120.52    130.43 o 
   9   7   4      468.85      387.85    152.09 o 
  11   7   4      413.86      325.02    156.97 o 
  13   7   4      126.25     -128.29    145.55 o 
  15   7   4      589.93      355.53    165.89 o 
  17   7   4        2.21     -145.41    130.04 o 
  19   7   4      189.90     -148.78    138.54 o 
  21   7   4       58.48      -65.35    137.01 o 
  23   7   4        6.14     -190.18    126.79 o 
  25   7   4      158.34     -136.32    147.60 o 
  27   7   4      730.22      451.66    155.75 o 
  29   7   4      314.06      402.43    294.86 o 
 -67   1   5      435.29      311.76    140.00 o 
 -65   1   5        4.28       80.85    136.43 o 
 -63   1   5       11.51      -32.93    120.84 o 
 -61   1   5       11.51     -120.73    113.63 o 
 -59   1   5      148.09      212.56    125.39 o 
 -57   1   5        5.82       67.24    121.89 o 
 -55   1   5        3.15       34.71    114.60 o 
 -53   1   5       24.23       20.88    108.19 o 
 -51   1   5      190.40      110.52    116.99 o 
 -49   1   5     1049.90     1076.71    148.70 o 
 -47   1   5     9570.75     9196.94    354.94 o 
 -45   1   5     1323.09     1285.59    159.09 o 
 -43   1   5      158.87      156.84    121.07 o 
 -41   1   5     2279.74     2306.39    173.28 o 
 -39   1   5      193.97      286.38    125.24 o 
 -37   1   5     4768.48     4493.18    204.64 o 
 -35   1   5      138.74      130.86     72.39 o 
 -33   1   5      993.52     1111.84     92.00 o 
 -31   1   5     2708.46     2567.33    112.18 o 
 -29   1   5     4322.46     4373.93    110.97 o 
 -27   1   5     1051.57     1011.44     71.41 o 
 -25   1   5       13.23      -50.74     48.82 o 
 -23   1   5     1409.51     1658.81     86.05 o 
 -21   1   5     1086.94      873.13     64.72 o 
 -19   1   5     4548.13     4842.97    146.21 o 
 -17   1   5     3626.95     3506.92     95.21 o 
 -15   1   5     2472.60     2567.36     99.97 o 
 -13   1   5    19210.24    19751.65    297.09 o 
 -11   1   5     3753.43     4316.36    118.39 o 
  -9   1   5    15927.45    15984.63    227.10 o 
  -7   1   5      600.63      686.97     58.78 o 
  -5   1   5     3155.86     3276.61     94.86 o 
  -3   1   5     2550.68     2661.95    127.07 o 
  -1   1   5     6046.38     6154.55    122.53 o 
   1   1   5     2295.71     2250.61     81.95 o 
   3   1   5      686.05      817.79     62.57 o 
   5   1   5      999.60     1113.72     69.09 o 
   7   1   5    12749.71    12588.23    243.13 o 
   9   1   5     4418.37     4366.44     95.82 o 
  11   1   5     2006.49     2076.38     76.47 o 
  13   1   5      141.27      159.62     49.37 o 
  15   1   5      100.09      137.11     50.48 o 
  17   1   5    12934.66    12811.31    185.83 o 
  19   1   5     1172.73     1271.83     71.55 o 
  21   1   5     1634.02     1698.97     77.15 o 
  23   1   5      543.78      652.81     66.28 o 
  25   1   5     9713.55     9792.65    166.83 o 
  27   1   5     9159.77     8826.93    161.16 o 
  29   1   5     1615.81     1785.98     90.67 o 
  31   1   5      516.85      437.68     76.17 o 
  33   1   5     3209.72     3450.02    114.89 o 
  35   1   5      212.29      144.14     82.69 o 
  37   1   5     1336.01     1456.14    104.94 o 
  39   1   5     2608.07     2557.65    150.36 o 
  41   1   5      562.78      346.40    145.39 o 
  43   1   5      280.79      209.61    136.49 o 
  45   1   5     4541.53     4893.46    240.48 o 
  47   1   5      774.76      613.71    148.64 o 
  49   1   5       31.41       77.65    157.00 o 
  51   1   5      325.23      183.24    128.87 o 
  53   1   5        4.33     -114.73    126.96 o 
  55   1   5      287.44      301.99    144.26 o 
  57   1   5      247.34      347.37    150.27 o 
  59   1   5       71.02       16.78    139.16 o 
  61   1   5        8.15       62.65    235.57 o 
  63   1   5      503.46      669.36    217.20 o 
 -66   2   5      223.10      439.45    140.49 o 
 -64   2   5       21.76      175.31    177.13 o 
 -62   2   5       17.11       88.58    150.43 o 
 -60   2   5       99.47       66.10    121.01 o 
 -58   2   5      478.01      400.53    133.27 o 
 -56   2   5        0.43      195.28    121.92 o 
 -54   2   5     5121.11     5019.58    208.10 o 
 -52   2   5      170.62      233.44    123.51 o 
 -50   2   5       27.47        8.01    113.66 o 
 -48   2   5     1966.10     1984.86    178.60 o 
 -46   2   5       72.93      162.71    124.18 o 
 -44   2   5      113.92      229.28    124.26 o 
 -42   2   5      339.69      433.03    164.37 o 
 -40   2   5      628.32      656.02    132.77 o 
 -38   2   5      168.98      130.46    110.25 o 
 -36   2   5     1776.58     1786.45    182.81 o 
 -34   2   5      236.27       96.39    109.12 o 
 -32   2   5     2267.20     2149.47    158.33 o 
 -30   2   5      173.95      240.11    107.62 o 
 -28   2   5      106.19      224.51    103.82 o 
 -26   2   5     3932.22     4003.55    172.67 o 
 -24   2   5    11125.39    10680.71    267.17 o 
 -22   2   5      296.19      312.54     92.55 o 
 -20   2   5      450.60      671.15    100.14 o 
 -18   2   5     9491.94     8561.03    220.49 o 
 -16   2   5    15293.59    15056.91    307.26 o 
 -14   2   5     2163.07     1938.86    114.36 o 
 -12   2   5     4865.33     4537.56    130.79 o 
 -10   2   5     3113.00     3469.09    118.97 o 
  -8   2   5        2.70       21.30     61.81 o 
  -6   2   5      967.14     1224.40     86.41 o 
  -4   2   5    30269.46    30516.17    549.23 o 
  -2   2   5     2027.90     2299.19    113.74 o 
   0   2   5      265.82      295.97     62.36 o 
   2   2   5    43710.80    43500.52    585.14 o 
   4   2   5     8315.79     7865.17    160.93 o 
   6   2   5      469.84      457.66     99.66 o 
   8   2   5      148.40      342.93     97.84 o 
  10   2   5     1554.15     1870.98    138.22 o 
  12   2   5      853.21     1094.54    116.31 o 
  14   2   5      737.72      844.39    113.00 o 
  16   2   5    15609.45    15652.88    377.80 o 
  18   2   5     7556.18     7347.34    222.83 o 
  20   2   5     6530.40     6256.89    266.58 o 
  22   2   5    26325.86    26283.35    411.80 o 
  24   2   5      133.54      265.23    103.29 o 
  26   2   5      907.99      972.80    124.30 o 
  28   2   5     1069.97     1068.69    133.55 o 
  30   2   5     2291.28     2398.21    156.70 o 
  32   2   5     1922.30     1902.16    155.19 o 
  34   2   5     1016.31     1245.62    198.84 o 
  36   2   5       42.81      -69.46    111.67 o 
  38   2   5      596.81      774.31    130.29 o 
  40   2   5     4314.55     4382.48    287.72 o 
  42   2   5     2262.61     2649.99    257.35 o 
  44   2   5        5.49     -126.21    151.70 o 
  46   2   5       67.93       -3.49    162.16 o 
  48   2   5       29.17       -4.62    167.77 o 
  50   2   5      104.10       53.89    166.77 o 
  52   2   5       17.20     -145.85    170.48 o 
  54   2   5        5.80     -118.96    155.70 o 
  56   2   5        8.69      300.68    173.21 o 
  58   2   5      374.93      409.96    509.29 o 
  60   2   5      261.70      318.67    378.79 o 
  62   2   5      187.89     -107.09    359.99 o 
 -63   3   5       96.53       22.75    150.62 o 
 -61   3   5      303.22      164.80    154.06 o 
 -59   3   5       43.58      165.24    154.28 o 
 -57   3   5        5.87      121.47    138.14 o 
 -55   3   5      129.39      273.79    170.32 o 
 -53   3   5      379.60      240.17    142.49 o 
 -51   3   5        6.89       53.89    112.48 o 
 -49   3   5      747.77      812.10    143.59 o 
 -47   3   5     4162.28     4497.54    224.78 o 
 -45   3   5      128.81       56.76    113.00 o 
 -43   3   5       10.46      -11.28    102.31 o 
 -41   3   5      398.79      524.70    190.44 o 
 -39   3   5      911.32      965.91    144.22 o 
 -37   3   5       65.29       33.75    115.93 o 
 -35   3   5     1992.43     1989.20    164.26 o 
 -33   3   5      296.96      223.94    113.49 o 
 -31   3   5     1125.01     1405.71    148.40 o 
 -29   3   5     2013.25     2125.99    162.45 o 
 -27   3   5     9962.71     9682.32    380.39 o 
 -25   3   5      404.09      517.63    118.66 o 
 -23   3   5     3489.66     3590.84    179.87 o 
 -21   3   5     4782.98     4470.87    186.75 o 
 -19   3   5      450.91      490.07    109.78 o 
 -17   3   5      180.60      139.36     79.93 o 
 -15   3   5      312.03      375.77     83.01 o 
 -13   3   5     2895.34     2441.53    135.45 o 
 -11   3   5      323.29      422.54     80.53 o 
  -9   3   5    13977.72    13990.06    265.25 o 
  -7   3   5     2902.50     2863.38    118.94 o 
  -5   3   5     6877.62     7720.79    179.79 o 
  -3   3   5     2602.55     2788.14    111.87 o 
  -1   3   5     3039.41     3087.16    147.66 o 
   1   3   5       79.76      102.41     57.23 o 
   3   3   5     1552.57     1741.34    112.54 o 
   5   3   5     2622.89     2968.30    218.92 o 
   7   3   5       11.60       73.58    131.50 o 
   9   3   5     6199.84     5754.38    276.94 o 
  11   3   5     7314.04     7252.37    309.85 o 
  13   3   5    10832.95    10210.04    365.93 o 
  15   3   5        7.89      161.85    151.12 o 
  17   3   5      626.63      639.77    180.16 o 
  19   3   5      559.20      885.71    192.65 o 
  21   3   5      529.14      770.42    188.93 o 
  23   3   5     1778.83     1854.59    228.24 o 
  25   3   5      748.51      931.70    212.81 o 
  27   3   5     4598.82     4378.86    387.91 o 
  29   3   5     1453.74     1680.18    231.89 o 
  31   3   5       15.16      -26.23    181.87 o 
  33   3   5      978.22     1224.55    149.57 o 
  35   3   5        8.08      -35.22    117.77 o 
  37   3   5       62.42       82.98    116.16 o 
  39   3   5      527.44      678.26    200.40 o 
  41   3   5      431.63      364.03    181.26 o 
  43   3   5      307.68      340.05    185.87 o 
  45   3   5     2340.45     2874.51    345.61 o 
  47   3   5     1724.59     1795.56    246.50 o 
  49   3   5      275.00      192.40    201.43 o 
  51   3   5      824.51      817.53    215.33 o 
  53   3   5      467.85      648.77    211.98 o 
  55   3   5       77.27      131.57    233.36 o 
  57   3   5        0.76     -172.85    173.36 o 
  59   3   5      198.57       88.03    202.11 o 
 -58   4   5      325.37      609.75    361.65 o 
 -56   4   5        7.86       45.15    137.51 o 
 -54   4   5      159.09      213.01    139.85 o 
 -52   4   5      226.80      272.86    138.97 o 
 -50   4   5      512.46      684.40    169.57 o 
 -48   4   5      325.27      183.12    197.69 o 
 -46   4   5      155.13       79.34    128.60 o 
 -44   4   5     1141.12     1109.00    184.70 o 
 -42   4   5      128.22      166.10    137.92 o 
 -40   4   5      991.50     1084.93    178.15 o 
 -38   4   5        5.51      -59.91    119.33 o 
 -36   4   5     2260.83     2406.29    213.59 o 
 -34   4   5     4602.78     4216.89    668.55 o 
 -32   4   5     1525.60     1487.93    184.71 o 
 -30   4   5       16.61       89.73    130.71 o 
 -28   4   5      128.66      193.66    121.66 o 
 -26   4   5      662.79      574.23    125.39 o 
 -24   4   5     1997.51     2196.51    167.56 o 
 -22   4   5       87.81      130.93     98.18 o 
 -20   4   5     3273.03     3157.52    156.31 o 
 -18   4   5      384.99      135.87     95.04 o 
 -16   4   5      668.50      811.60    112.72 o 
 -14   4   5      294.70      256.60     93.29 o 
 -12   4   5      715.48      794.75    108.43 o 
 -10   4   5     4887.46     4495.01    169.12 o 
  -8   4   5      276.00      338.51     96.22 o 
  -6   4   5     1460.00     1516.45    116.93 o 
  -4   4   5     6128.87     5872.34    177.17 o 
  -2   4   5        6.34       24.48     82.64 o 
   0   4   5      256.78      429.12    124.08 o 
   2   4   5     6103.66     6262.56    232.23 o 
   4   4   5       14.91      125.36    115.31 o 
   6   4   5       53.25      -60.15    115.02 o 
   8   4   5      451.55      355.51    157.98 o 
  10   4   5      849.35     1201.44    215.00 o 
  12   4   5     1896.48     1852.03    228.43 o 
  14   4   5      771.97      986.22    216.21 o 
  16   4   5     1958.02     2771.80    286.44 o 
  18   4   5       48.99      208.19    259.35 o 
  20   4   5       30.80       24.52    181.70 o 
  22   4   5      337.08      290.30    191.02 o 
  24   4   5     2824.70     3124.06    384.04 o 
  26   4   5       18.38       21.91    190.82 o 
  28   4   5     1231.01     1247.52    231.33 o 
  30   4   5        7.83      -37.53    186.84 o 
  32   4   5      341.86      372.67    190.47 o 
  34   4   5      576.44      576.74    205.78 o 
  36   4   5       79.98       10.55    167.28 o 
  38   4   5      112.67       98.70    182.76 o 
  40   4   5        0.86     -199.03    290.04 o 
  42   4   5      816.55      697.55    212.13 o 
  44   4   5        1.09      -80.17    175.65 o 
  46   4   5       31.84       18.18    180.50 o 
  48   4   5      114.42      -24.10    182.11 o 
  50   4   5        8.36     -265.39    176.93 o 
  52   4   5      383.41      150.04    207.09 o 
  54   4   5      335.61      383.32    210.16 o 
 -51   5   5        6.77      140.10    149.86 o 
 -49   5   5      524.07      573.13    195.20 o 
 -47   5   5        5.34      -99.12    127.85 o 
 -45   5   5      302.44      312.82    200.18 o 
 -43   5   5      207.02      151.38    136.97 o 
 -41   5   5        0.75      -56.31    192.99 o 
 -39   5   5        8.22      241.22    356.12 o 
 -37   5   5       52.59     -138.61    119.16 o 
 -35   5   5     1466.25     1499.57    184.57 o 
 -33   5   5      558.42      546.54    147.22 o 
 -31   5   5      843.95      889.59    156.94 o 
 -29   5   5      440.28      298.01    114.72 o 
 -27   5   5      187.19      151.04    110.59 o 
 -25   5   5     1266.31     1398.69    151.09 o 
 -23   5   5     5169.36     4723.99    244.27 o 
 -21   5   5     1235.69     1414.09    154.56 o 
 -19   5   5      819.56      790.13    134.60 o 
 -17   5   5      125.38       14.88    116.79 o 
 -15   5   5     1249.73     1170.98    142.06 o 
 -13   5   5      476.08      500.01    127.32 o 
 -11   5   5       50.31       12.53    169.83 o 
  -9   5   5     3131.53     3284.86    322.94 o 
  -7   5   5     1280.90     1220.92    214.28 o 
  -5   5   5      416.70      289.46    138.66 o 
  -3   5   5      495.16      365.29    141.75 o 
  -1   5   5     1991.56     2134.57    185.95 o 
   1   5   5      454.04      395.41    143.13 o 
   3   5   5       13.47       57.17    133.69 o 
   5   5   5     3999.90     4732.95    232.97 o 
   7   5   5      165.46      155.49    130.44 o 
   9   5   5     2038.16     2376.92    246.02 o 
  11   5   5      101.07       93.80    133.27 o 
  13   5   5     1546.57     1292.52    162.29 o 
  15   5   5      642.45      717.78    216.47 o 
  17   5   5      680.63      836.19    206.28 o 
  19   5   5      779.05      818.13    208.00 o 
  21   5   5      184.31      208.20    201.77 o 
  23   5   5      516.32      268.39    183.98 o 
  25   5   5     2183.33     2104.74    263.56 o 
  27   5   5      542.25      655.91    207.61 o 
  29   5   5      183.99      175.26    194.89 o 
  31   5   5      716.94      467.18    197.70 o 
  33   5   5       56.61      -22.12    186.60 o 
  35   5   5      449.51      494.79    219.74 o 
  37   5   5       99.06      -24.40    285.89 o 
  39   5   5      185.67      310.37    261.56 o 
  41   5   5        7.15      -36.12    182.74 o 
  43   5   5      958.77      846.43    231.22 o 
  45   5   5        1.46     -263.27    175.51 o 
  47   5   5       15.06     -161.63    285.34 o 
  49   5   5      314.98       93.93    348.65 o 
 -42   6   5       20.85       56.33    326.26 o 
 -40   6   5      282.08      166.98    385.42 o 
 -38   6   5       11.42      195.91    113.61 o 
 -36   6   5      262.78      348.30    362.20 o 
 -34   6   5      310.82      470.10    123.92 o 
 -32   6   5      369.64      255.64    138.27 o 
 -30   6   5      482.64      487.39    124.71 o 
 -28   6   5       79.15      -44.32    104.29 o 
 -26   6   5        8.44      -50.62    136.15 o 
 -24   6   5     1637.58     1728.14    208.07 o 
 -22   6   5      982.49     1099.14    178.69 o 
 -20   6   5       82.19      237.13    148.72 o 
 -18   6   5     1297.76     1289.34    197.02 o 
 -16   6   5     2165.47     2565.89    244.54 o 
 -14   6   5     1502.81     1687.12    218.07 o 
 -12   6   5      766.00      595.50    175.76 o 
 -10   6   5       87.70       -1.59    190.78 o 
  -8   6   5      196.27      120.50    165.59 o 
  -6   6   5      610.98      370.38    238.61 o 
  -4   6   5      617.18      577.58    188.02 o 
  -2   6   5      328.23      380.17    182.48 o 
   0   6   5      143.55       63.15    170.89 o 
   2   6   5     2177.62     2457.11    259.03 o 
   4   6   5      150.08       53.05    239.44 o 
   6   6   5      358.02      364.43    184.31 o 
   8   6   5     2192.19     2046.95    256.18 o 
  10   6   5     1549.33     1448.42    241.10 o 
  12   6   5       95.00      159.40    193.52 o 
  14   6   5      654.07      981.66    224.35 o 
  16   6   5      102.80      264.80    134.09 o 
  18   6   5       67.94     -180.97    120.65 o 
  20   6   5       77.19       77.73    128.34 o 
  22   6   5      775.62      620.98    169.14 o 
  24   6   5      372.94      579.54    211.16 o 
  26   6   5        0.08     -216.30    180.55 o 
  28   6   5        0.05     -220.27    168.69 o 
  30   6   5       70.67     -204.16    156.68 o 
  32   6   5      413.03       12.34    215.38 o 
  34   6   5       70.15     -175.68    177.76 o 
  36   6   5       10.68     -256.55    171.03 o 
  38   6   5      254.52      142.89    200.16 o 
  40   6   5      321.63      290.72    210.86 o 
 -29   7   5      326.87      195.56    129.30 o 
 -27   7   5      287.46      395.62    155.35 o 
 -25   7   5        0.06       33.45    191.61 o 
 -23   7   5      453.29      570.97    195.75 o 
 -21   7   5        4.54       28.57    179.44 o 
 -19   7   5      105.81      -93.93    124.92 o 
 -17   7   5       52.24      136.61    152.74 o 
 -15   7   5        6.51      -81.20    334.83 o 
 -13   7   5        9.16       -6.26    188.56 o 
 -11   7   5      398.89      392.80    169.02 o 
  -9   7   5      341.26      303.66    179.60 o 
  -7   7   5       94.85      262.01    248.56 o 
  -5   7   5      122.08      141.10    170.92 o 
  -3   7   5        2.70     -122.98    202.39 o 
  -1   7   5      625.64      523.98    290.87 o 
   1   7   5       28.99       44.14    229.21 o 
   3   7   5      877.28      840.21    208.46 o 
   5   7   5       36.53     -230.83    156.08 o 
   7   7   5       13.97     -256.55    258.24 o 
   9   7   5      972.98      885.22    218.48 o 
  11   7   5      350.26       68.55    178.07 o 
  13   7   5      693.92      357.93    196.51 o 
  15   7   5      240.74      137.38    188.80 o 
  17   7   5       92.47     -158.58    175.25 o 
  19   7   5        2.92     -256.02    170.68 o 
  21   7   5       89.77     -282.17    188.11 o 
  23   7   5      134.94       91.13    208.23 o 
  25   7   5      102.68     -266.12    177.41 o 
 -66   0   6       16.46      137.69    215.66 o 
 -64   0   6       11.26     -121.10    193.54 o 
 -62   0   6      546.17      649.75    265.43 o 
 -60   0   6       31.95      -24.88    206.26 o 
 -58   0   6       10.31       51.98    204.60 o 
 -56   0   6      257.77      173.08    232.25 o 
 -54   0   6       45.28        4.42    186.35 o 
 -52   0   6     1352.79     1451.56    285.89 o 
 -50   0   6     4091.34     3621.99    361.09 o 
 -48   0   6     3375.00     3069.02    339.53 o 
 -46   0   6      139.41      212.90    215.66 o 
 -44   0   6      324.29      188.56    211.24 o 
 -42   0   6      374.77      477.77    224.51 o 
 -40   0   6       91.99      145.43    194.09 o 
 -38   0   6     3379.37     3488.17    337.87 o 
 -36   0   6      924.99      681.82    231.14 o 
 -34   0   6    12391.72    12084.17    317.38 o 
 -32   0   6    10515.01    10733.97    291.55 o 
 -30   0   6      782.77      961.92    117.63 o 
 -28   0   6     5391.68     5008.53    196.31 o 
 -26   0   6     1280.87     1394.78    133.00 o 
 -24   0   6     7277.17     6923.64    227.18 o 
 -22   0   6    10293.23    10979.99    296.14 o 
 -20   0   6     2304.35     2311.66    138.75 o 
 -18   0   6     2040.19     1751.26    130.61 o 
 -16   0   6    19751.25    21120.53    455.72 o 
 -14   0   6    44699.10    46843.26    952.50 o 
 -12   0   6     5406.41     5716.12    269.02 o 
 -10   0   6     3190.61     3360.30    163.55 o 
  -8   0   6    79529.02    84543.10   2701.01 o 
  -6   0   6    45414.91    46626.66   1300.88 o 
  -4   0   6     2215.77     2327.40    141.81 o 
  -2   0   6     3400.34     3580.84    162.43 o 
   0   0   6      396.82      383.69     75.52 o 
   2   0   6     9850.38     8747.85    197.04 o 
   4   0   6     5275.73     5416.18    160.39 o 
   6   0   6      614.97      559.78     82.98 o 
   8   0   6     7693.56     7113.21    181.49 o 
  10   0   6      437.15      477.67     83.85 o 
  12   0   6    16817.25    16324.72    310.86 o 
  14   0   6     1437.53     1623.69    110.91 o 
  16   0   6     1223.57     1313.42    109.53 o 
  18   0   6      813.27      886.14     98.55 o 
  20   0   6    13911.82    13805.97    292.79 o 
  22   0   6     4330.79     4343.26    167.07 o 
  24   0   6     1001.46     1159.16    119.98 o 
  26   0   6     3145.52     3167.63    157.82 o 
  28   0   6      277.89      299.24    108.34 o 
  30   0   6     6234.37     6559.40    212.73 o 
  32   0   6      408.44      349.77    111.81 o 
  34   0   6     5754.50     5702.48    204.07 o 
  36   0   6     7859.53     7162.22    232.14 o 
  38   0   6     2859.27     2998.72    167.80 o 
  40   0   6     2974.68     3227.40    189.18 o 
  42   0   6     7683.38     7411.53    492.15 o 
  44   0   6       85.75      122.76    241.10 o 
  46   0   6     4038.00     3602.08    372.15 o 
  48   0   6       98.72      214.55    242.20 o 
  50   0   6      241.07       55.85    238.89 o 
  52   0   6      799.89     1008.07    299.16 o 
  54   0   6      147.06      173.08    225.61 o 
  56   0   6      153.40      185.25    238.33 o 
  58   0   6     1274.91     1833.67    358.33 o 
  60   0   6     2275.02     2701.84    402.01 o 
  62   0   6       12.28      106.72    243.86 o 
 -65   1   6       16.20      120.27    158.70 o 
 -63   1   6      205.01      154.05    156.33 o 
 -61   1   6      182.58      259.39    156.26 o 
 -59   1   6     1460.64     1222.30    166.16 o 
 -57   1   6     1475.43     1613.40    174.84 o 
 -55   1   6       12.43       14.66    117.11 o 
 -53   1   6        8.82       95.73    120.23 o 
 -51   1   6     1780.38     2083.53    188.18 o 
 -49   1   6     4922.48     4767.50    226.35 o 
 -47   1   6       99.95      116.84    124.00 o 
 -45   1   6      769.12      750.46    143.02 o 
 -43   1   6       31.11       -6.77    112.45 o 
 -41   1   6    14723.51    14305.29    370.92 o 
 -39   1   6     1494.05     1413.24    155.38 o 
 -37   1   6     8274.91     8165.15    260.33 o 
 -35   1   6     3338.58     3194.01    127.94 o 
 -33   1   6     1833.80     2045.58     93.17 o 
 -31   1   6     1781.36     1831.65     94.41 o 
 -29   1   6     1861.30     1791.84     89.43 o 
 -27   1   6        1.26        9.56     56.55 o 
 -25   1   6      328.90      254.15     62.14 o 
 -23   1   6     9313.50     8873.97    165.99 o 
 -21   1   6      654.85      630.87     64.42 o 
 -19   1   6     1203.18     1152.59     88.85 o 
 -17   1   6      699.73      958.62    101.61 o 
 -15   1   6     1087.12     1299.29     88.72 o 
 -13   1   6     6626.81     6812.78    159.60 o 
 -11   1   6     1864.37     2053.91     86.92 o 
  -9   1   6    11656.44    12173.67    196.28 o 
  -7   1   6      747.02      791.62     67.56 o 
  -5   1   6     5052.10     5460.24    123.67 o 
  -3   1   6    16945.84    16861.86    244.45 o 
  -1   1   6    14788.63    14804.48    222.91 o 
   1   1   6     4133.28     4172.67    111.66 o 
   3   1   6     5406.30     5553.94    126.59 o 
   5   1   6     1611.35     1507.74     69.78 o 
   7   1   6      225.41      240.96     52.56 o 
   9   1   6    18605.15    18407.27    239.16 o 
  11   1   6     1108.00     1286.39     72.94 o 
  13   1   6     1458.29     1553.47     76.45 o 
  15   1   6     5130.86     5102.38    115.38 o 
  17   1   6     2876.35     2497.67     92.95 o 
  19   1   6     2854.64     2806.27     95.99 o 
  21   1   6        6.21       70.80     61.01 o 
  23   1   6     1941.18     1846.06     92.84 o 
  25   1   6      574.31      706.32     76.61 o 
  27   1   6     1292.34     1523.08    108.91 o 
  29   1   6       88.28       64.92     83.35 o 
  31   1   6      616.81      568.57     96.25 o 
  33   1   6      576.45      687.33     98.83 o 
  35   1   6    12200.75    12320.03    278.85 o 
  37   1   6      889.76     1131.25    134.66 o 
  39   1   6     2822.66     2946.39    160.50 o 
  41   1   6     2265.23     2410.16    191.86 o 
  43   1   6      236.68      191.82    135.83 o 
  45   1   6      559.98      648.37    151.81 o 
  47   1   6       84.64      117.57    131.56 o 
  49   1   6       76.39     -177.67    118.44 o 
  51   1   6      362.68      509.79    152.99 o 
  53   1   6      917.41      945.47    168.48 o 
  55   1   6      394.62      418.57    192.39 o 
  57   1   6        4.97       72.16    177.27 o 
  59   1   6       49.27      116.02    263.49 o 
  61   1   6      165.39      235.10    181.55 o 
 -64   2   6        0.14       94.68    147.35 o 
 -62   2   6       69.69      130.58    143.01 o 
 -60   2   6       93.68      -21.46    116.74 o 
 -58   2   6      165.83        7.92    160.36 o 
 -56   2   6       10.63       16.00    135.69 o 
 -54   2   6      737.20      820.81    182.48 o 
 -52   2   6      246.13      305.71    162.02 o 
 -50   2   6        7.15       17.84    136.44 o 
 -48   2   6      149.03      229.96    149.39 o 
 -46   2   6        0.85      175.11    202.94 o 
 -44   2   6      930.86      895.32    173.21 o 
 -42   2   6     1444.51     1335.84    192.42 o 
 -40   2   6     3119.61     2861.30    239.39 o 
 -38   2   6      410.05      421.27    243.03 o 
 -36   2   6      526.48      471.69    102.42 o 
 -34   2   6     2093.18     2163.10    138.85 o 
 -32   2   6     1381.26     1674.84    150.67 o 
 -30   2   6      590.94      701.46    120.88 o 
 -28   2   6      694.33      762.97    135.13 o 
 -26   2   6     1023.16     1096.52    124.46 o 
 -24   2   6     1697.62     1823.98    134.45 o 
 -22   2   6      777.76      791.39    102.20 o 
 -20   2   6     2278.74     2241.34    126.96 o 
 -18   2   6      345.35      324.18     71.57 o 
 -16   2   6       50.36      -49.47     54.40 o 
 -14   2   6      554.54      494.93     76.19 o 
 -12   2   6      708.70      569.83     80.38 o 
 -10   2   6     1056.71     1261.66     93.66 o 
  -8   2   6    12805.17    13333.67    243.86 o 
  -6   2   6     6305.87     6660.16    164.39 o 
  -4   2   6     1980.62     2040.55    103.31 o 
  -2   2   6     8545.10     8226.58    180.46 o 
   0   2   6       13.66      -53.68     58.45 o 
   2   2   6     1878.52     1969.18     97.04 o 
   4   2   6      740.18      889.68     74.41 o 
   6   2   6     4154.69     4504.47    124.93 o 
   8   2   6     2191.81     1938.35     88.23 o 
  10   2   6     3488.92     3449.51    138.08 o 
  12   2   6     2586.94     2405.20    126.61 o 
  14   2   6     1919.83     2029.46    136.32 o 
  16   2   6       18.61      158.54     87.85 o 
  18   2   6      201.44      142.55     83.86 o 
  20   2   6      715.03      755.22    106.85 o 
  22   2   6      599.63      667.46    110.08 o 
  24   2   6     2451.94     2727.83    146.17 o 
  26   2   6     2962.78     2995.06    151.82 o 
  28   2   6       47.21      148.27     99.96 o 
  30   2   6      188.99      308.21    103.75 o 
  32   2   6      454.21      502.58    133.39 o 
  34   2   6      186.43      227.55    115.42 o 
  36   2   6      295.67      333.33    125.80 o 
  38   2   6       33.97      212.32    125.02 o 
  40   2   6        0.99       89.01    165.81 o 
  42   2   6       19.96     -171.57    163.35 o 
  44   2   6      123.87       -2.64    174.92 o 
  46   2   6      341.33      249.79    367.73 o 
  48   2   6      343.97      384.50    292.25 o 
  50   2   6       71.72       36.41    168.56 o 
  52   2   6      349.68      255.62    305.24 o 
  54   2   6       19.17       63.00    187.18 o 
  56   2   6      190.18       95.92    380.45 o 
  58   2   6      262.42      116.99    189.39 o 
  60   2   6       40.01     -186.37    275.11 o 
 -61   3   6      212.47      384.32    316.86 o 
 -59   3   6      102.85      319.59    157.89 o 
 -57   3   6      270.86      262.19    154.14 o 
 -55   3   6       86.25       20.42    133.68 o 
 -53   3   6       36.56      148.70    137.96 o 
 -51   3   6      603.80      729.60    175.54 o 
 -49   3   6      982.72     1070.62    184.05 o 
 -47   3   6      130.76        8.30    131.13 o 
 -45   3   6      292.11      642.40    163.24 o 
 -43   3   6     1000.48      841.57    166.54 o 
 -41   3   6      298.59      237.43    135.28 o 
 -39   3   6       16.42     -107.75    134.73 o 
 -37   3   6     1149.36     1454.73    290.31 o 
 -35   3   6     1041.80     1241.17    188.18 o 
 -33   3   6      620.15      639.71    126.33 o 
 -31   3   6     2837.09     2702.87    184.35 o 
 -29   3   6      444.25      282.67    109.83 o 
 -27   3   6        4.18       40.96    136.66 o 
 -25   3   6        0.77      -92.52    127.99 o 
 -23   3   6      496.78      451.32    216.21 o 
 -21   3   6     1026.12     1171.30    164.23 o 
 -19   3   6      706.39      561.49    115.57 o 
 -17   3   6     2392.51     2383.65    128.71 o 
 -15   3   6     1336.22     1561.10    132.32 o 
 -13   3   6     1300.26     1526.07    129.49 o 
 -11   3   6      117.64       88.63     85.71 o 
  -9   3   6      441.76      523.47     97.08 o 
  -7   3   6      708.76      884.64    103.79 o 
  -5   3   6     6100.27     6379.51    195.92 o 
  -3   3   6     1924.65     2172.20    144.96 o 
  -1   3   6     1909.81     1906.91    119.58 o 
   1   3   6     1495.17     1660.97    140.24 o 
   3   3   6     5307.93     5387.90    191.35 o 
   5   3   6     1822.04     2173.11    143.41 o 
   7   3   6      300.37      243.22    159.73 o 
   9   3   6        3.56      -37.00    157.70 o 
  11   3   6      366.36      617.29    184.44 o 
  13   3   6      125.25      225.39    176.20 o 
  15   3   6     7758.48     7485.03    337.82 o 
  17   3   6     4839.27     4895.30    295.88 o 
  19   3   6        2.84      156.62    174.49 o 
  21   3   6       26.26      111.98    197.14 o 
  23   3   6      565.17      446.36    196.93 o 
  25   3   6       33.43      -56.02    183.48 o 
  27   3   6      803.72      706.38    143.28 o 
  29   3   6      737.90      984.90    170.73 o 
  31   3   6       38.74      -23.31    116.40 o 
  33   3   6     2945.23     3144.79    256.64 o 
  35   3   6     2233.89     2480.92    192.31 o 
  37   3   6     1216.06     1264.86    197.12 o 
  39   3   6      344.85      419.22    205.96 o 
  41   3   6       59.62      -72.25    178.49 o 
  43   3   6      112.49       20.14    180.04 o 
  45   3   6      131.87      112.93    174.10 o 
  47   3   6        0.76     -227.73    177.09 o 
  49   3   6       36.31       37.22    177.96 o 
  51   3   6      724.72      516.83    197.97 o 
  53   3   6      305.11      200.88    189.99 o 
  55   3   6      145.56      147.71    402.84 o 
  57   3   6      275.51       45.49    225.06 o 
 -56   4   6       97.42      360.62    150.62 o 
 -54   4   6       61.40      102.17    141.88 o 
 -52   4   6      492.21      614.87    164.58 o 
 -50   4   6       53.18        8.84    235.84 o 
 -48   4   6       47.27      118.49    168.38 o 
 -46   4   6      165.49      110.33    196.31 o 
 -44   4   6      270.58      484.07    150.54 o 
 -42   4   6      294.40      354.36    186.35 o 
 -40   4   6      279.62      217.63    191.88 o 
 -38   4   6       92.95      161.06    122.15 o 
 -36   4   6      963.88     1145.92    169.27 o 
 -34   4   6     6830.79     6431.93    301.80 o 
 -32   4   6      876.98     1111.39    173.29 o 
 -30   4   6      270.53      241.35    139.21 o 
 -28   4   6      652.99      836.79    189.39 o 
 -26   4   6      622.16      636.68    243.59 o 
 -24   4   6       29.10     -111.81     94.87 o 
 -22   4   6     2108.07     2018.51    163.68 o 
 -20   4   6     3527.60     3116.66    178.90 o 
 -18   4   6     5223.02     5255.04    211.91 o 
 -16   4   6     2346.89     2491.53    162.19 o 
 -14   4   6     6901.92     6539.74    228.74 o 
 -12   4   6      219.91      340.35    109.20 o 
 -10   4   6     5616.15     5458.56    208.11 o 
  -8   4   6     1800.43     2023.28    149.93 o 
  -6   4   6     3158.83     3350.54    259.79 o 
  -4   4   6     1237.87     1477.30    215.10 o 
  -2   4   6      324.21      357.18    178.84 o 
   0   4   6     7219.53     7955.84    401.46 o 
   2   4   6      601.30      900.65    195.03 o 
   4   4   6     6543.67     6401.52    327.19 o 
   6   4   6      229.30      456.26    181.30 o 
   8   4   6       24.12      358.46    188.94 o 
  10   4   6      902.53     1072.46    214.89 o 
  12   4   6      995.78     1437.67    218.37 o 
  14   4   6      340.82      654.65    203.55 o 
  16   4   6      384.75      395.45    247.73 o 
  18   4   6     1369.30     1524.66    248.01 o 
  20   4   6      313.49      325.07    200.49 o 
  22   4   6      390.68      321.46    196.78 o 
  24   4   6     1724.50     1901.31    253.24 o 
  26   4   6       37.26       59.06    189.11 o 
  28   4   6      979.50     1220.54    227.06 o 
  30   4   6        0.23      128.41    243.03 o 
  32   4   6      140.00      -17.33    177.59 o 
  34   4   6      276.93      334.29    200.91 o 
  36   4   6       39.19       53.75    180.43 o 
  38   4   6      321.47      197.82    149.40 o 
  40   4   6     1305.45     1304.18    246.12 o 
  42   4   6      500.51      344.05    191.56 o 
  44   4   6        0.02     -163.76    167.52 o 
  46   4   6       13.40       24.04    257.96 o 
  48   4   6      269.75       32.70    299.44 o 
  50   4   6      258.66       59.98    306.07 o 
  52   4   6        0.06     -208.55    178.46 o 
 -49   5   6       78.26      159.51    199.35 o 
 -47   5   6      128.18       78.68    183.86 o 
 -45   5   6       62.38       61.06    161.75 o 
 -43   5   6        0.76       58.87    232.80 o 
 -41   5   6      860.52     1153.02    217.60 o 
 -39   5   6     1164.46     1402.35    187.54 o 
 -37   5   6       48.24      108.44    122.89 o 
 -35   5   6      295.76      319.06    153.45 o 
 -33   5   6      174.02      270.62    111.15 o 
 -31   5   6      136.96      160.71    113.87 o 
 -29   5   6      656.19      664.66    129.47 o 
 -27   5   6       50.21      231.17    107.90 o 
 -25   5   6     1771.55     1494.33    154.95 o 
 -23   5   6     1193.53     1321.98    149.25 o 
 -21   5   6      107.67      181.03    110.17 o 
 -19   5   6     3839.73     3524.57    250.45 o 
 -17   5   6      189.15      229.99    155.98 o 
 -15   5   6       52.84       59.10    154.48 o 
 -13   5   6       31.99      304.83    167.54 o 
 -11   5   6      141.21        7.65    162.21 o 
  -9   5   6     1628.94     1803.03    232.82 o 
  -7   5   6      592.94      837.19    291.97 o 
  -5   5   6     1129.33     1112.31    213.47 o 
  -3   5   6     2088.25     2053.34    240.59 o 
  -1   5   6      876.85     1193.00    221.89 o 
   1   5   6      618.15      563.01    219.25 o 
   3   5   6      211.25      192.48    181.65 o 
   5   5   6     1215.32     1370.27    228.87 o 
   7   5   6      570.95      521.45    200.00 o 
   9   5   6     3470.83     2999.58    273.09 o 
  11   5   6     1075.27      978.20    226.44 o 
  13   5   6      848.54      851.00    213.00 o 
  15   5   6     4309.52     3648.79    287.81 o 
  17   5   6     2135.11     2059.42    252.26 o 
  19   5   6      299.67      365.51    200.96 o 
  21   5   6      156.00       98.90    191.00 o 
  23   5   6     1232.97     1137.42    228.38 o 
  25   5   6     2113.74     2090.93    443.21 o 
  27   5   6     2278.31     2332.34    329.85 o 
  29   5   6     1011.10      790.88    218.02 o 
  31   5   6      159.49      107.14    205.93 o 
  33   5   6     1075.96     1079.28    239.51 o 
  35   5   6      785.61     1075.82    245.48 o 
  37   5   6      276.52      375.12    260.45 o 
  39   5   6      301.61       57.42    187.37 o 
  41   5   6       58.69     -126.70    182.76 o 
  43   5   6       69.39      149.15    215.31 o 
  45   5   6        1.19     -281.89    247.46 o 
 -40   6   6      437.46      569.86    135.06 o 
 -38   6   6       79.07       10.62    111.93 o 
 -36   6   6        6.47      109.88    137.42 o 
 -34   6   6       15.54      269.45    127.73 o 
 -32   6   6        0.34       41.89    138.88 o 
 -30   6   6      295.76      328.42    137.22 o 
 -28   6   6      159.83      120.73    151.24 o 
 -26   6   6      141.89      262.84    153.67 o 
 -24   6   6      235.06      232.08    155.33 o 
 -22   6   6     1678.57     1993.27    225.65 o 
 -20   6   6      880.11     1111.60    178.64 o 
 -18   6   6       24.94       40.29    228.93 o 
 -16   6   6     3008.10     2810.22    246.59 o 
 -14   6   6     1258.86     1152.66    203.88 o 
 -12   6   6      452.95      203.34    162.72 o 
 -10   6   6      278.65      138.90    164.55 o 
  -8   6   6       91.04      177.41    163.94 o 
  -6   6   6      127.30      159.76    361.92 o 
  -4   6   6       11.39      137.02    232.53 o 
  -2   6   6     1715.97     2007.42    249.39 o 
   0   6   6      268.78      449.41    185.73 o 
   2   6   6     1149.66     1122.71    220.64 o 
   4   6   6      127.47     -108.49    171.60 o 
   6   6   6      189.89       11.91    177.13 o 
   8   6   6      153.83      343.17    285.06 o 
  10   6   6       16.49     -102.78    176.83 o 
  12   6   6       11.53     -182.68    169.72 o 
  14   6   6       25.56      -25.41    164.24 o 
  16   6   6      773.74      704.75    209.63 o 
  18   6   6       15.97     -247.43    181.88 o 
  20   6   6      327.85      202.47    191.91 o 
  22   6   6      196.72     -134.47    194.37 o 
  24   6   6       69.17     -111.36    179.63 o 
  26   6   6        0.02     -265.28    176.85 o 
  28   6   6      262.16       33.14    192.61 o 
  30   6   6      167.26     -245.66    262.66 o 
  32   6   6      826.54      460.75    374.64 o 
  34   6   6       55.72     -135.06    194.12 o 
  36   6   6      104.88     -268.05    178.70 o 
 -25   7   6      184.64      345.81    144.60 o 
 -23   7   6       67.18       89.95    335.10 o 
 -21   7   6        6.94       13.66    204.32 o 
 -19   7   6        0.12       12.36    155.66 o 
 -17   7   6      219.92      308.43    261.00 o 
 -15   7   6       62.56      -39.99    191.88 o 
 -13   7   6       15.56      -55.91    309.39 o 
 -11   7   6      406.32      231.73    167.94 o 
  -9   7   6      147.82      -32.20    312.15 o 
  -7   7   6       72.58      332.27    370.49 o 
  -5   7   6      117.81       46.66    263.22 o 
  -3   7   6      627.21      695.25    201.64 o 
  -1   7   6      793.43      845.64    269.02 o 
   1   7   6       43.03      -12.68    171.99 o 
   3   7   6      235.33      -89.21    174.24 o 
   5   7   6      533.02      354.41    201.53 o 
   7   7   6       99.39     -307.91    274.83 o 
   9   7   6      107.96     -147.37    455.38 o 
  11   7   6       13.60     -242.97    161.98 o 
  13   7   6        0.12       44.44    183.22 o 
  15   7   6      387.56       72.96    186.19 o 
  17   7   6      104.90     -169.09    213.17 o 
  19   7   6        4.42     -237.54    158.36 o 
  21   7   6      888.38      648.91    208.19 o 
 -63   1   7       19.40       43.77    179.16 o 
 -61   1   7        1.72       47.21    147.04 o 
 -59   1   7     1266.67     1126.27    194.53 o 
 -57   1   7     1104.13     1112.60    205.40 o 
 -55   1   7       89.45      -29.09    201.56 o 
 -53   1   7      806.67      670.23    170.84 o 
 -51   1   7      153.30       88.34    145.64 o 
 -49   1   7      344.55      224.34    275.11 o 
 -47   1   7      165.82       14.60    147.76 o 
 -45   1   7      618.08      601.74    183.86 o 
 -43   1   7      398.50      336.20    155.41 o 
 -41   1   7       18.21       34.77    135.67 o 
 -39   1   7      244.66      254.60    157.64 o 
 -37   1   7      309.20      270.96    153.11 o 
 -35   1   7      309.86      310.85     96.10 o 
 -33   1   7      597.25      568.22     88.98 o 
 -31   1   7      196.30      124.06     80.88 o 
 -29   1   7        9.69      -18.51     76.49 o 
 -27   1   7       62.18       72.06     75.34 o 
 -25   1   7     5745.54     5665.56    160.50 o 
 -23   1   7       93.57       88.54     74.96 o 
 -21   1   7     2125.54     2162.75    112.73 o 
 -19   1   7    10309.24    10751.69    221.23 o 
 -17   1   7      731.43      815.35     87.71 o 
 -15   1   7     1351.14     1538.04     87.39 o 
 -13   1   7      278.52      316.22     64.42 o 
 -11   1   7     2954.35     3214.18    107.82 o 
  -9   1   7      126.92       94.51     60.58 o 
  -7   1   7     5183.02     5687.72    135.24 o 
  -5   1   7     3550.03     3413.27    107.94 o 
  -3   1   7     3834.96     4058.64    116.18 o 
  -1   1   7    26712.52    28533.43    431.22 o 
   1   1   7     2048.83     2295.33     99.62 o 
   3   1   7      348.38      382.77     69.96 o 
   5   1   7    17364.96    16919.38    255.64 o 
   7   1   7    11023.80    10728.74    169.85 o 
   9   1   7      475.53      532.93     63.16 o 
  11   1   7      833.09      961.55     72.75 o 
  13   1   7     1350.33     1350.47     81.12 o 
  15   1   7     2975.36     3018.38    103.72 o 
  17   1   7     2082.60     2117.92     98.64 o 
  19   1   7     1097.69     1297.26     98.86 o 
  21   1   7     2653.00     2692.55    119.52 o 
  23   1   7      883.84      923.13    102.35 o 
  25   1   7      465.04      430.51     93.03 o 
  27   1   7      727.04      603.56    101.58 o 
  29   1   7       44.81       71.89     88.05 o 
  31   1   7       70.84      127.57     90.02 o 
  33   1   7      650.98      615.35    100.65 o 
  35   1   7      556.38      512.77     98.12 o 
  37   1   7      787.49      710.45    124.48 o 
  39   1   7      747.06      672.42    101.77 o 
  41   1   7      278.78       74.03    103.44 o 
  43   1   7       14.38      -66.50    125.94 o 
  45   1   7       22.47       87.81    134.61 o 
  47   1   7      302.42      301.92    230.59 o 
  49   1   7      626.92      671.01    236.95 o 
  51   1   7      569.14      740.96    281.46 o 
  53   1   7      102.18      270.52    218.15 o 
  55   1   7      676.44      928.52    214.15 o 
  57   1   7       63.45       78.19    168.68 o 
  59   1   7      607.03      820.28    207.75 o 
 -62   2   7      825.31      928.74    209.82 o 
 -60   2   7       54.65     -172.95    174.46 o 
 -58   2   7       13.69      114.35    144.94 o 
 -56   2   7        0.00      -43.04    148.97 o 
 -54   2   7     1735.36     2047.96    236.29 o 
 -52   2   7      396.56      411.95    161.62 o 
 -50   2   7       18.10      185.31    146.06 o 
 -48   2   7      205.01      264.82    152.06 o 
 -46   2   7      592.26      314.64    216.77 o 
 -44   2   7     1853.55     2128.54    225.65 o 
 -42   2   7     1063.10     1119.47    181.98 o 
 -40   2   7     4102.24     3437.31    247.69 o 
 -38   2   7     1345.57     1607.10    206.24 o 
 -36   2   7     8197.31     7537.10    234.90 o 
 -34   2   7      630.91      597.36    107.84 o 
 -32   2   7      524.99      363.34    152.68 o 
 -30   2   7      404.94      559.78    109.78 o 
 -28   2   7    22178.60    21375.33    430.78 o 
 -26   2   7    12281.65    11870.40    295.10 o 
 -24   2   7     2983.31     2928.95    132.57 o 
 -22   2   7      333.18      298.49     84.82 o 
 -20   2   7      249.16      350.08     87.96 o 
 -18   2   7      309.06      252.63     72.05 o 
 -16   2   7      154.59       74.26     65.83 o 
 -14   2   7     1190.54     1163.30     96.42 o 
 -12   2   7     1999.97     2275.76    104.76 o 
 -10   2   7    23786.12    23880.91    340.41 o 
  -8   2   7    11566.17    11322.40    206.38 o 
  -6   2   7     2314.74     2167.88    100.31 o 
  -4   2   7       22.61       89.78     66.07 o 
  -2   2   7     3928.92     3710.44    118.03 o 
   0   2   7     1102.56     1116.96     85.20 o 
   2   2   7     1969.21     2244.57    100.27 o 
   4   2   7      160.14      257.73     65.95 o 
   6   2   7      137.03      229.51     88.88 o 
   8   2   7       82.90      160.67     88.22 o 
  10   2   7    11989.31    11325.13    245.24 o 
  12   2   7      108.07      143.27     97.31 o 
  14   2   7       69.71      114.62     91.41 o 
  16   2   7        0.94      -28.68     93.19 o 
  18   2   7     1840.60     1972.39    135.45 o 
  20   2   7     1556.62     1679.68    134.03 o 
  22   2   7      920.40      969.83    123.96 o 
  24   2   7       15.31      -32.85     99.78 o 
  26   2   7       77.46       52.86     98.29 o 
  28   2   7     1592.72     1593.31    135.77 o 
  30   2   7    12587.28    12225.13    275.95 o 
  32   2   7      595.91      389.14    112.11 o 
  34   2   7      220.70      263.10    107.56 o 
  36   2   7      407.09      365.16    126.60 o 
  38   2   7     1592.56     1401.77    246.86 o 
  40   2   7      629.17      542.16    188.46 o 
  42   2   7      365.72      213.54    300.27 o 
  44   2   7      398.39      454.09    197.58 o 
  46   2   7     2487.57     2587.72    376.85 o 
  48   2   7     3413.35     3444.91    474.18 o 
  50   2   7      776.33      989.59    367.18 o 
  52   2   7       36.63      -20.59    327.91 o 
  54   2   7      227.24       15.17    395.93 o 
  56   2   7      124.19     -240.51    160.34 o 
 -59   3   7      640.10      704.18    173.31 o 
 -57   3   7      236.05      156.96    151.74 o 
 -55   3   7      141.40      211.48    147.07 o 
 -53   3   7      248.45      313.93    148.37 o 
 -51   3   7     4733.73     4912.38    311.33 o 
 -49   3   7      206.02      337.92    144.57 o 
 -47   3   7      242.22      279.90    143.52 o 
 -45   3   7      444.07      437.45    125.80 o 
 -43   3   7      140.57      200.15    120.37 o 
 -41   3   7      787.35      670.18    219.81 o 
 -39   3   7     1228.92     1258.80    184.16 o 
 -37   3   7      348.93      469.95    151.59 o 
 -35   3   7      326.28      402.50    158.03 o 
 -33   3   7     4108.73     3860.28    259.18 o 
 -31   3   7      540.57      426.25    155.82 o 
 -29   3   7       67.74      -21.05    144.16 o 
 -27   3   7     1813.23     1653.28    191.47 o 
 -25   3   7      162.87      249.96    148.80 o 
 -23   3   7      482.83      474.97    121.86 o 
 -21   3   7      573.09      603.97    122.87 o 
 -19   3   7      373.51      270.33    113.80 o 
 -17   3   7      898.56      967.10    139.45 o 
 -15   3   7     2040.67     1971.95    154.23 o 
 -13   3   7     1250.46     1375.51    136.93 o 
 -11   3   7     3481.02     3354.62    173.18 o 
  -9   3   7       89.77       98.34     99.57 o 
  -7   3   7      508.70      541.96    107.91 o 
  -5   3   7     5700.57     5520.11    394.27 o 
  -3   3   7     7539.68     7279.93    214.16 o 
  -1   3   7     3493.46     3367.97    244.68 o 
   1   3   7      233.58      363.46    172.62 o 
   3   3   7      757.19      907.13    191.39 o 
   5   3   7     3434.96     3305.23    255.92 o 
   7   3   7     3894.18     4020.72    274.58 o 
   9   3   7     5102.71     5451.24    297.38 o 
  11   3   7      133.99      310.50    182.93 o 
  13   3   7     1659.77     1875.30    277.87 o 
  15   3   7     7248.10     7421.04    341.48 o 
  17   3   7     1236.90     1357.65    224.41 o 
  19   3   7     4155.04     3838.89    206.98 o 
  21   3   7     1177.96     1295.13    160.43 o 
  23   3   7     5111.36     4788.54    227.22 o 
  25   3   7     4929.15     4906.10    230.14 o 
  27   3   7     1803.93     2012.15    178.80 o 
  29   3   7      795.45      942.14    145.68 o 
  31   3   7     1201.41     1216.65    159.83 o 
  33   3   7        1.97       48.26    117.12 o 
  35   3   7      767.03      859.22    145.09 o 
  37   3   7      688.16      427.68    145.12 o 
  39   3   7        0.26      -75.07    110.44 o 
  41   3   7     1343.79     1513.82    570.12 o 
  43   3   7      197.95       -8.34    178.74 o 
  45   3   7      209.84     -161.78    201.84 o 
  47   3   7      127.15      178.09    184.56 o 
  49   3   7      200.88       36.51    173.29 o 
  51   3   7       30.18     -151.35    304.97 o 
  53   3   7      121.58      -67.99    177.30 o 
 -54   4   7       14.51      124.10    155.12 o 
 -52   4   7        3.35       72.32    162.30 o 
 -50   4   7      105.37       72.55    136.05 o 
 -48   4   7      118.95       85.28    142.50 o 
 -46   4   7      100.77      188.23    140.71 o 
 -44   4   7      237.56      170.97    137.38 o 
 -42   4   7      415.89      543.66    184.69 o 
 -40   4   7     1446.42     1657.42    227.83 o 
 -38   4   7      497.26      563.53    150.92 o 
 -36   4   7      162.05      233.89    130.54 o 
 -34   4   7        0.18       21.07    115.12 o 
 -32   4   7      488.63      487.74    145.99 o 
 -30   4   7     1468.54     1538.65    221.74 o 
 -28   4   7     1230.03     1209.43    143.79 o 
 -26   4   7     5573.04     5217.82    222.74 o 
 -24   4   7        3.67       33.63    100.65 o 
 -22   4   7    12986.44    11722.53    325.45 o 
 -20   4   7      374.66      473.06    116.86 o 
 -18   4   7       23.76       -9.81    100.43 o 
 -16   4   7      436.95      578.33    119.04 o 
 -14   4   7      584.90      720.43    127.45 o 
 -12   4   7     1686.95     1558.56    227.83 o 
 -10   4   7       76.58      218.67    169.18 o 
  -8   4   7       28.89       37.27    166.63 o 
  -6   4   7      341.25      219.11    178.41 o 
  -4   4   7      839.30      986.98    197.48 o 
  -2   4   7        0.53      234.67    180.52 o 
   0   4   7      219.45      297.66    308.84 o 
   2   4   7        0.33       69.17    163.21 o 
   4   4   7      887.90     1095.77    214.45 o 
   6   4   7      278.95      323.45    252.71 o 
   8   4   7     2045.07     2115.84    242.75 o 
  10   4   7      708.51      637.11    206.38 o 
  12   4   7     1485.03     1591.61    336.21 o 
  14   4   7      392.63      461.35    201.92 o 
  16   4   7     1097.82     1286.96    237.60 o 
  18   4   7      719.10      568.20    204.95 o 
  20   4   7     1629.63     1447.15    240.63 o 
  22   4   7        0.22       -0.09    190.45 o 
  24   4   7      129.75       95.57    194.28 o 
  26   4   7       28.14       96.47    218.43 o 
  28   4   7       77.23      106.87    191.63 o 
  30   4   7      169.98      104.28    191.33 o 
  32   4   7      241.93      161.31    128.36 o 
  34   4   7       87.46       23.87    117.69 o 
  36   4   7      200.26      242.80    134.48 o 
  38   4   7       99.02      129.70    123.64 o 
  40   4   7       72.59      -97.94    183.08 o 
  42   4   7      761.13      630.26    210.86 o 
  44   4   7      195.82       46.02    235.29 o 
  46   4   7      106.90     -244.92    323.21 o 
  48   4   7       92.83      -69.27    184.85 o 
 -47   5   7       63.77       42.78    135.05 o 
 -45   5   7      158.36      288.30    142.17 o 
 -43   5   7        3.28       18.28    114.78 o 
 -41   5   7      378.74      320.51    259.07 o 
 -39   5   7       42.62       41.78    129.52 o 
 -37   5   7      177.06      281.10    111.96 o 
 -35   5   7      183.25      131.12    106.11 o 
 -33   5   7       16.63      194.01    107.49 o 
 -31   5   7      361.15      417.89    114.99 o 
 -29   5   7       94.55       18.10    132.07 o 
 -27   5   7       82.08      114.13    104.20 o 
 -25   5   7       42.04      131.78    142.31 o 
 -23   5   7      851.98      762.06    198.52 o 
 -21   5   7      945.78      884.68    180.71 o 
 -19   5   7      751.40      887.51    182.73 o 
 -17   5   7      282.06      251.43    149.67 o 
 -15   5   7      140.11      133.65    155.37 o 
 -13   5   7      100.72      107.56    284.23 o 
 -11   5   7     1892.07     1994.76    231.60 o 
  -9   5   7     2212.10     2462.90    244.58 o 
  -7   5   7     4090.27     3913.11    281.14 o 
  -5   5   7     1210.83     1388.64    217.41 o 
  -3   5   7      101.71      -41.27    166.15 o 
  -1   5   7        0.34     -144.63    161.19 o 
   1   5   7       31.09      -33.89    162.80 o 
   3   5   7      442.92      234.33    181.60 o 
   5   5   7     2129.22     2563.96    265.76 o 
   7   5   7     1004.86      949.12    215.99 o 
   9   5   7        3.09      -24.91    171.09 o 
  11   5   7     1848.47     1500.25    298.88 o 
  13   5   7      696.07      727.89    204.05 o 
  15   5   7      851.43      657.36    203.67 o 
  17   5   7      113.19      204.15    181.88 o 
  19   5   7     1223.69     1185.18    235.52 o 
  21   5   7      629.16      538.40    204.20 o 
  23   5   7      267.55       63.27    189.86 o 
  25   5   7      232.35      156.66    202.34 o 
  27   5   7      518.98      518.82    209.09 o 
  29   5   7        5.91     -140.05    175.40 o 
  31   5   7       44.59     -143.71    178.29 o 
  33   5   7      117.91      139.54    196.10 o 
  35   5   7        0.06     -177.66    184.28 o 
  37   5   7      119.14     -193.22    172.41 o 
  39   5   7        7.51     -336.35    224.23 o 
  41   5   7        3.83     -156.90    249.67 o 
  43   5   7        1.21     -165.32    240.82 o 
 -38   6   7        1.05      106.85    171.70 o 
 -36   6   7       97.83      173.33    131.91 o 
 -34   6   7       83.34       45.56    219.25 o 
 -32   6   7       81.14       42.82    225.34 o 
 -30   6   7      615.42      618.34    189.39 o 
 -28   6   7      717.68      655.38    249.95 o 
 -26   6   7     1808.44     1960.27    231.87 o 
 -24   6   7      507.90      441.24    150.46 o 
 -22   6   7      246.72      307.43    295.01 o 
 -20   6   7      544.41      506.41    176.44 o 
 -18   6   7      302.31       57.58    259.62 o 
 -16   6   7      486.41      531.86    255.47 o 
 -14   6   7      294.03      691.40    197.14 o 
 -12   6   7      296.77      294.84    160.43 o 
 -10   6   7     1263.45     1510.76    219.11 o 
  -8   6   7       25.25      158.88    169.75 o 
  -6   6   7      408.55      475.72    193.14 o 
  -4   6   7       73.78      119.03    173.92 o 
  -2   6   7       25.73      -94.84    168.12 o 
   0   6   7        4.37       -5.74    168.99 o 
   2   6   7       97.78       13.14    173.59 o 
   4   6   7       20.05     -244.32    162.88 o 
   6   6   7      341.35      112.23    315.47 o 
   8   6   7      554.76      307.74    202.67 o 
  10   6   7      404.44      449.20    191.91 o 
  12   6   7      959.31      799.29    222.42 o 
  14   6   7       23.26      -83.19    252.43 o 
  16   6   7      289.99      135.30    185.75 o 
  18   6   7      799.52      426.83    196.55 o 
  20   6   7      486.83       94.92    180.67 o 
  22   6   7      101.07       -0.16    265.15 o 
  24   6   7      598.12      254.06    198.88 o 
  26   6   7        0.16      100.70    186.01 o 
  28   6   7     2393.89     2632.16    382.66 o 
  30   6   7      796.19      502.75    229.14 o 
  32   6   7      202.10      115.48    254.37 o 
 -19   7   7        7.19      124.12    144.05 o 
 -17   7   7        0.12      255.57    144.29 o 
 -15   7   7       37.69       75.13    173.63 o 
 -13   7   7        0.16       -3.92    286.72 o 
 -11   7   7      154.98      114.42    147.62 o 
  -9   7   7      891.70      827.03    331.23 o 
  -7   7   7      133.90      218.28    178.89 o 
  -5   7   7      229.99      141.38    226.44 o 
  -3   7   7     1249.98     1021.35    284.23 o 
  -1   7   7      780.69      883.97    224.62 o 
   1   7   7        1.89      187.26    264.60 o 
   3   7   7      393.05      150.08    174.71 o 
   5   7   7      234.32      162.84    174.91 o 
   7   7   7      219.69     -121.00    260.45 o 
   9   7   7      121.92      -98.26    355.29 o 
  11   7   7       67.23     -195.48    182.90 o 
  13   7   7       42.39     -103.44    245.24 o 
 -62   0   8        0.12     -312.71    208.47 o 
 -60   0   8       27.22      170.87    200.18 o 
 -58   0   8      362.65      161.47    217.87 o 
 -56   0   8      460.82      603.85    253.82 o 
 -54   0   8      228.49      418.05    249.39 o 
 -52   0   8      199.73       50.87    212.34 o 
 -50   0   8      258.75      294.74    212.34 o 
 -48   0   8      669.61      560.16    243.86 o 
 -46   0   8     7178.34     6474.24    478.32 o 
 -44   0   8     9175.51     9737.35    573.99 o 
 -42   0   8     1038.80      912.96    257.69 o 
 -40   0   8      696.56      733.25    261.00 o 
 -38   0   8    22431.42    21105.98    849.37 o 
 -36   0   8     8062.51     8183.49    507.08 o 
 -34   0   8     5974.77     5919.78    357.22 o 
 -32   0   8        2.50       37.82    118.80 o 
 -30   0   8      186.05      188.57    143.77 o 
 -28   0   8     7914.01     8210.62    285.80 o 
 -26   0   8     2676.10     2730.65    188.17 o 
 -24   0   8      874.98     1096.92    215.38 o 
 -22   0   8     5220.70     4757.10    215.34 o 
 -20   0   8      893.42     1247.13    180.27 o 
 -18   0   8    12269.43    12733.14    354.36 o 
 -16   0   8      206.56      150.96    120.85 o 
 -14   0   8      139.28      144.68    110.87 o 
 -12   0   8       35.75       45.80    114.54 o 
 -10   0   8    21516.31    20619.09    479.82 o 
  -8   0   8     9653.40    10851.03    319.73 o 
  -6   0   8     3041.94     3005.52    183.82 o 
  -4   0   8      101.20      166.54    102.34 o 
  -2   0   8      841.39     1008.05    100.27 o 
   0   0   8       55.92       68.87     79.26 o 
   2   0   8     5755.43     6223.36    191.29 o 
   4   0   8       29.73       21.73     79.43 o 
   6   0   8     7950.15     7939.20    261.95 o 
   8   0   8      641.48      666.98    106.37 o 
  10   0   8     8495.13     7812.47    213.82 o 
  12   0   8      776.71     1140.65    119.19 o 
  14   0   8      481.43      542.05    108.48 o 
  16   0   8     2150.01     2135.24    144.82 o 
  18   0   8     1337.89     1622.56    138.08 o 
  20   0   8     2434.27     2584.24    158.54 o 
  22   0   8      456.08      526.24    120.40 o 
  24   0   8     1195.61     1258.19    139.54 o 
  26   0   8       51.73      -24.22    107.21 o 
  28   0   8     6745.47     6681.91    283.37 o 
  30   0   8     4567.06     4278.06    245.26 o 
  32   0   8      253.91      315.12    281.74 o 
  34   0   8     1425.32     1683.95    200.40 o 
  36   0   8     3104.24     2785.35    213.74 o 
  38   0   8     2720.24     2623.28    204.55 o 
  40   0   8       41.08      -41.15    143.92 o 
  42   0   8      257.89      220.64    228.93 o 
  44   0   8      765.04      661.91    272.62 o 
  46   0   8      101.75      274.28    235.01 o 
  48   0   8     5263.96     5378.24    449.02 o 
  50   0   8      148.99      412.52    253.26 o 
  52   0   8       72.41      348.37    244.42 o 
  54   0   8      470.61      565.69    259.90 o 
  56   0   8     1385.82     1940.94    352.80 o 
 -61   1   8       57.58      159.38    151.46 o 
 -59   1   8      576.81      526.57    185.25 o 
 -57   1   8        8.44      -50.91    142.25 o 
 -55   1   8      213.02      205.20    154.75 o 
 -53   1   8      421.65      508.18    170.87 o 
 -51   1   8      194.45      153.48    155.05 o 
 -49   1   8      994.61     1073.50    334.55 o 
 -47   1   8      105.30       78.05    140.18 o 
 -45   1   8      121.22       21.04    135.33 o 
 -43   1   8      352.84      358.60    315.20 o 
 -41   1   8      209.98      203.49    149.32 o 
 -39   1   8      214.04      131.42    145.83 o 
 -37   1   8      181.69     -129.54    139.39 o 
 -35   1   8      389.01      372.28    109.91 o 
 -33   1   8     1768.01     1893.37    118.67 o 
 -31   1   8     1004.88     1100.34    135.01 o 
 -29   1   8     5326.08     5085.76    163.24 o 
 -27   1   8     4307.15     4080.58    147.92 o 
 -25   1   8     2210.14     2380.08    127.01 o 
 -23   1   8      892.74      752.30    100.14 o 
 -21   1   8     9443.00     9458.21    216.55 o 
 -19   1   8     1513.53     1789.03    101.34 o 
 -17   1   8      236.56      152.93     72.65 o 
 -15   1   8     5188.80     5134.36    151.96 o 
 -13   1   8     5270.16     5453.13    142.99 o 
 -11   1   8     2551.89     2745.69    110.54 o 
  -9   1   8      255.10      341.28     76.45 o 
  -7   1   8      852.08      896.99     84.44 o 
  -5   1   8       98.27      135.53     70.10 o 
  -3   1   8     3571.84     3664.75    123.80 o 
  -1   1   8     7399.11     7140.34    161.69 o 
   1   1   8     6020.63     6009.06    150.03 o 
   3   1   8     1585.09     1938.97    107.39 o 
   5   1   8    44665.18    44716.27    554.25 o 
   7   1   8     3454.35     3526.40    125.49 o 
   9   1   8        1.76       10.22     74.35 o 
  11   1   8    13048.13    12620.27    212.47 o 
  13   1   8      198.05       77.11     75.05 o 
  15   1   8       19.52       24.52     82.53 o 
  17   1   8      282.70      347.74     86.08 o 
  19   1   8      145.14      150.44     84.81 o 
  21   1   8     1420.14     1431.64    111.53 o 
  23   1   8     4695.52     4666.92    154.96 o 
  25   1   8     2244.03     2146.99    153.25 o 
  27   1   8      550.30      539.90     99.04 o 
  29   1   8       47.72        9.29     91.07 o 
  31   1   8       76.32      -12.04     91.07 o 
  33   1   8      192.76      201.29     93.33 o 
  35   1   8       62.40       61.73     84.93 o 
  37   1   8      317.54      309.84     91.76 o 
  39   1   8     1451.98     1800.36    166.97 o 
  41   1   8      779.67     1065.84    149.03 o 
  43   1   8       27.56      -22.26    227.55 o 
  45   1   8       80.09       82.82    155.81 o 
  47   1   8        4.52      112.58    169.48 o 
  49   1   8       30.72       46.53    168.72 o 
  51   1   8     1840.15     2185.39    259.62 o 
  53   1   8       10.74       29.17    257.13 o 
  55   1   8       41.57      108.40    163.21 o 
 -60   2   8        0.35      -78.95    140.55 o 
 -58   2   8        5.61       47.11    153.59 o 
 -56   2   8      140.23      215.08    163.24 o 
 -54   2   8       25.26      183.95    153.34 o 
 -52   2   8      321.79      206.72    156.32 o 
 -50   2   8       94.28      142.01    146.32 o 
 -48   2   8      750.91      807.89    183.59 o 
 -46   2   8      551.50      505.83    163.99 o 
 -44   2   8       39.70      -21.73    164.79 o 
 -42   2   8      281.76       84.30    139.14 o 
 -40   2   8     1009.52     1014.22    187.69 o 
 -38   2   8     2568.55     2482.94    224.96 o 
 -36   2   8       71.87       71.83     97.95 o 
 -34   2   8     2176.36     2144.40    153.82 o 
 -32   2   8      671.97      623.53    118.17 o 
 -30   2   8     2383.50     2112.29    152.67 o 
 -28   2   8      482.34      684.58    122.78 o 
 -26   2   8     3928.31     3823.26    150.73 o 
 -24   2   8       92.43      137.28     89.42 o 
 -22   2   8     2822.99     2706.61    119.65 o 
 -20   2   8      239.53      211.51     80.55 o 
 -18   2   8      272.49      190.12     77.96 o 
 -16   2   8      181.81       85.71     76.50 o 
 -14   2   8      382.07      304.26     84.63 o 
 -12   2   8     2152.72     2222.79    111.99 o 
 -10   2   8      261.48      150.31     78.26 o 
  -8   2   8      386.84      364.53     81.55 o 
  -6   2   8       52.46       42.99     72.30 o 
  -4   2   8      214.95      261.41     78.46 o 
  -2   2   8     1884.79     2019.18    108.34 o 
   0   2   8      822.78     1023.92    118.26 o 
   2   2   8      306.71      211.11     97.60 o 
   4   2   8      306.83      375.25    103.38 o 
   6   2   8      708.66      860.66    112.90 o 
   8   2   8      225.76      352.05    105.20 o 
  10   2   8      755.96      789.01    121.12 o 
  12   2   8      360.34      372.07    108.10 o 
  14   2   8       26.15       28.76    113.42 o 
  16   2   8      118.63       99.47    104.24 o 
  18   2   8     5524.85     5447.97    191.47 o 
  20   2   8       47.96        9.78     98.75 o 
  22   2   8      197.76      327.44    110.13 o 
  24   2   8      490.66      557.59    119.10 o 
  26   2   8      124.64        0.33    101.84 o 
  28   2   8      355.81      376.73    110.41 o 
  30   2   8      119.91      118.47    100.87 o 
  32   2   8       32.07       29.57    102.48 o 
  34   2   8        6.04        3.79    106.78 o 
  36   2   8       30.23       19.50    105.89 o 
  38   2   8     1076.02      839.62    140.90 o 
  40   2   8      444.65      242.42    117.86 o 
  42   2   8      380.29      499.79    284.78 o 
  44   2   8      186.36     -143.20    206.81 o 
  46   2   8       11.55     -183.71    169.60 o 
  48   2   8      470.23       50.84    183.57 o 
  50   2   8       45.48     -291.14    194.09 o 
  52   2   8       22.36      304.14    257.13 o 
  54   2   8        6.64      464.50    268.19 o 
 -57   3   8       69.72      140.94    156.25 o 
 -55   3   8      706.09      963.16    194.56 o 
 -53   3   8      474.36      589.55    171.74 o 
 -51   3   8      865.10     1106.42    234.07 o 
 -49   3   8      273.73      405.18    130.15 o 
 -47   3   8      565.93      354.63    156.65 o 
 -45   3   8      118.77      142.74    149.50 o 
 -43   3   8      577.75      691.33    169.93 o 
 -41   3   8       30.77      192.55    145.62 o 
 -39   3   8      411.07      336.25    156.10 o 
 -37   3   8      208.97      240.29    100.17 o 
 -35   3   8      889.77      948.48    134.41 o 
 -33   3   8      469.40      328.88    149.89 o 
 -31   3   8     3465.51     2951.85    235.22 o 
 -29   3   8      149.76      140.51    144.87 o 
 -27   3   8      200.71       87.90    102.66 o 
 -25   3   8       86.62      101.62    111.37 o 
 -23   3   8      979.58      951.56    135.33 o 
 -21   3   8      565.91      607.93    154.89 o 
 -19   3   8      787.30      888.91    183.58 o 
 -17   3   8     4476.32     4933.67    372.38 o 
 -15   3   8     1951.12     2345.33    165.22 o 
 -13   3   8       20.15       33.47    142.95 o 
 -11   3   8     1197.73     1293.61    194.22 o 
  -9   3   8     1857.21     1900.30    207.55 o 
  -7   3   8     2861.63     2713.23    229.58 o 
  -5   3   8     2077.76     2293.79    225.78 o 
  -3   3   8        4.86      223.43    163.98 o 
  -1   3   8      171.25      313.52    170.23 o 
   1   3   8        0.03       35.28    159.29 o 
   3   3   8     8967.10     7837.46    339.20 o 
   5   3   8      373.44      433.38    187.10 o 
   7   3   8     4978.87     4689.77    288.64 o 
   9   3   8      549.81      665.44    149.46 o 
  11   3   8       10.66       75.56    121.45 o 
  13   3   8      230.83      292.99    136.79 o 
  15   3   8      739.55      765.00    152.47 o 
  17   3   8     1259.88     1386.71    170.99 o 
  19   3   8       24.84       63.02    118.48 o 
  21   3   8      234.84      191.74    138.06 o 
  23   3   8      266.72      357.79    136.51 o 
  25   3   8      819.08      975.97    178.83 o 
  27   3   8      701.46      799.50    144.86 o 
  29   3   8       83.68       98.67    120.07 o 
  31   3   8      278.92      347.46    140.65 o 
  33   3   8       94.33       15.87    121.83 o 
  35   3   8       27.03      -17.77    118.67 o 
  37   3   8      113.93      159.47    125.87 o 
  39   3   8      254.80      131.99    143.85 o 
  41   3   8      419.42      237.42    276.76 o 
  43   3   8      155.69       23.34    297.78 o 
  45   3   8      198.31      124.09    185.07 o 
  47   3   8        2.11     -167.56    289.76 o 
  49   3   8       16.23     -130.74    282.02 o 
  51   3   8        1.43     -125.47    558.78 o 
 -52   4   8       71.99       32.88    150.73 o 
 -50   4   8      465.09      642.45    173.21 o 
 -48   4   8      505.02      550.16    171.07 o 
 -46   4   8     1756.32     2356.93    242.50 o 
 -44   4   8       27.81      -14.01    122.81 o 
 -42   4   8      144.10      188.97    128.82 o 
 -40   4   8      149.66      359.19    139.75 o 
 -38   4   8     1588.59     1714.31    197.82 o 
 -36   4   8       53.76      358.00    145.75 o 
 -34   4   8        0.00       66.45    106.31 o 
 -32   4   8       52.91       70.59    103.03 o 
 -30   4   8      235.66      477.65    114.26 o 
 -28   4   8     1912.32     2192.02    197.18 o 
 -26   4   8       55.22      354.73    111.18 o 
 -24   4   8      152.10      203.60    125.10 o 
 -22   4   8       18.54       13.88     96.53 o 
 -20   4   8     8536.58     7839.38    522.29 o 
 -18   4   8     2056.34     2130.80    217.19 o 
 -16   4   8      909.13      943.76    184.12 o 
 -14   4   8        3.23       52.54    156.88 o 
 -12   4   8      115.48     -170.75    156.94 o 
 -10   4   8      101.54      143.17    203.77 o 
  -8   4   8     2078.21     2275.68    243.03 o 
  -6   4   8        2.22       -3.47    164.95 o 
  -4   4   8        4.81      -67.75    173.41 o 
  -2   4   8       37.60       61.61    172.62 o 
   0   4   8      852.76     1213.32    216.39 o 
   2   4   8      745.80      689.60    263.49 o 
   4   4   8      897.71      673.52    199.42 o 
   6   4   8      351.46      330.84    191.61 o 
   8   4   8      504.36      584.61    197.45 o 
  10   4   8     3815.36     3726.72    286.44 o 
  12   4   8     1693.33     1707.48    238.66 o 
  14   4   8     1599.21     1692.52    240.57 o 
  16   4   8      149.79      -57.68    185.47 o 
  18   4   8     1912.20     2078.80    256.58 o 
  20   4   8      123.47       46.87    189.73 o 
  22   4   8        3.58      -98.49    175.21 o 
  24   4   8       50.39        9.60    124.85 o 
  26   4   8     1252.57     1503.54    267.58 o 
  28   4   8     5255.38     5528.09    306.82 o 
  30   4   8     3675.23     3650.82    247.92 o 
  32   4   8      146.21      196.31    140.08 o 
  34   4   8      628.33      747.84    154.49 o 
  36   4   8      543.55      496.94    151.74 o 
  38   4   8     1408.72     1508.38    182.24 o 
  40   4   8       62.27      -80.41    236.95 o 
  42   4   8      105.92     -246.17    490.77 o 
  44   4   8       61.65      -79.38    183.84 o 
  46   4   8      731.05      344.29    575.92 o 
 -43   5   8       80.50      140.69    129.09 o 
 -41   5   8      244.14      341.03    126.29 o 
 -39   5   8        8.85      -73.36    106.95 o 
 -37   5   8       75.83      217.71    106.14 o 
 -35   5   8      315.60      483.23    159.12 o 
 -33   5   8      122.78      -88.18    126.95 o 
 -31   5   8        0.56      136.90    136.84 o 
 -29   5   8       18.26       77.30    126.11 o 
 -27   5   8       22.02      -34.36    135.67 o 
 -25   5   8      204.70      287.70    149.32 o 
 -23   5   8      913.98     1032.91    337.32 o 
 -21   5   8     2068.50     1651.19    312.98 o 
 -19   5   8      105.13      310.26    159.60 o 
 -17   5   8      633.68      652.65    167.35 o 
 -15   5   8     1904.24     2237.34    342.29 o 
 -13   5   8     1094.34      960.60    191.20 o 
 -11   5   8     2744.00     2612.52    249.63 o 
  -9   5   8     2571.97     2639.58    256.69 o 
  -7   5   8     1739.74     1921.21    346.72 o 
  -5   5   8     3768.94     3306.43    606.06 o 
  -3   5   8      456.03      538.13    182.26 o 
  -1   5   8      145.87      -90.18    204.60 o 
   1   5   8       34.43       59.35    166.41 o 
   3   5   8      190.05      278.73    177.84 o 
   5   5   8     2111.13     1735.96    239.10 o 
   7   5   8     1034.42     1006.29    221.62 o 
   9   5   8      202.63       78.19    175.62 o 
  11   5   8      854.54      984.00    215.92 o 
  13   5   8      146.10      -52.73    170.41 o 
  15   5   8      108.17       76.54    185.52 o 
  17   5   8       47.75       10.21    179.11 o 
  19   5   8      648.05      471.39    202.58 o 
  21   5   8        3.85      -93.74    181.65 o 
  23   5   8      342.49      498.12    202.18 o 
  25   5   8       34.17      -29.02    173.27 o 
  27   5   8      138.27      -65.68    183.19 o 
  29   5   8      111.71      243.10    204.06 o 
  31   5   8       36.99     -273.81    182.54 o 
  33   5   8      573.88      507.81    151.70 o 
  35   5   8        0.27     -195.31    130.21 o 
  37   5   8       35.75      -88.83    184.60 o 
  39   5   8      303.94     -128.66    423.03 o 
 -32   6   8      935.02      748.56    180.77 o 
 -30   6   8      131.31      386.42    155.60 o 
 -28   6   8      202.82      371.54    163.55 o 
 -26   6   8      833.03      678.82    182.34 o 
 -24   6   8      300.09      197.08    242.20 o 
 -22   6   8       21.44       71.42    131.40 o 
 -20   6   8       10.97      -11.73    144.52 o 
 -18   6   8      416.32      344.87    168.38 o 
 -16   6   8       68.75       14.05    316.03 o 
 -14   6   8        0.79      -63.04    310.22 o 
 -12   6   8      836.76      939.52    200.15 o 
 -10   6   8      105.29      -19.99    160.09 o 
  -8   6   8       27.66     -225.93    152.38 o 
  -6   6   8      287.50       15.42    165.44 o 
  -4   6   8       28.84       28.79    169.45 o 
  -2   6   8      197.01      335.33    227.00 o 
   0   6   8        0.66     -110.82    191.61 o 
   2   6   8      395.57       17.19    172.99 o 
   4   6   8      290.89      348.85    189.41 o 
   6   6   8       27.10     -123.52    292.80 o 
   8   6   8        1.86      -64.46    175.29 o 
  10   6   8        0.25     -224.75    160.64 o 
  12   6   8      306.36      237.10    247.73 o 
  14   6   8        8.72      -39.98    182.82 o 
  16   6   8      568.08       83.59    302.48 o 
  18   6   8       22.15       79.63    189.85 o 
  20   6   8      699.11      316.31    195.65 o 
  22   6   8      668.47      144.19    200.73 o 
  24   6   8       76.35     -194.57    181.26 o 
  26   6   8        0.04     -254.20    169.46 o 
 -59   1   9       47.56       87.02    160.78 o 
 -57   1   9      175.76      209.34    161.97 o 
 -55   1   9      137.50       94.21    161.87 o 
 -53   1   9       44.87       45.79    146.96 o 
 -51   1   9       37.45       13.91    149.46 o 
 -49   1   9      182.93      127.60    146.13 o 
 -47   1   9       44.76      184.89    150.11 o 
 -45   1   9       98.03      167.31    151.89 o 
 -43   1   9     1428.71     1520.84    211.64 o 
 -41   1   9      469.37      339.74    155.33 o 
 -39   1   9       29.64       16.23    151.59 o 
 -37   1   9      803.20      964.85    181.22 o 
 -35   1   9      346.15      314.78    112.97 o 
 -33   1   9     2320.33     2543.63    135.17 o 
 -31   1   9      258.39      317.31    155.24 o 
 -29   1   9     2350.69     2421.97    153.64 o 
 -27   1   9     2077.88     2170.44    136.02 o 
 -25   1   9     4346.60     4277.26    179.85 o 
 -23   1   9      504.66      504.53    101.43 o 
 -21   1   9       24.48        5.98     90.91 o 
 -19   1   9      341.48      422.73    100.20 o 
 -17   1   9     1124.23     1228.16    133.61 o 
 -15   1   9     2230.85     2369.40    133.37 o 
 -13   1   9      800.60     1083.35    111.63 o 
 -11   1   9       11.76      100.06     88.24 o 
  -9   1   9       49.96      105.54     88.31 o 
  -7   1   9     5156.60     5002.31    163.81 o 
  -5   1   9    10323.09    10476.02    231.26 o 
  -3   1   9       58.31       96.12     76.93 o 
  -1   1   9      642.49      833.05     92.08 o 
   1   1   9     1134.70     1149.38    101.30 o 
   3   1   9     4049.64     4088.34    139.30 o 
   5   1   9      216.17      299.93     86.33 o 
   7   1   9      244.38      276.74    103.48 o 
   9   1   9       68.79        8.35     99.07 o 
  11   1   9       62.87       40.12     99.11 o 
  13   1   9     3851.79     3748.63    162.74 o 
  15   1   9      547.99      732.63    121.14 o 
  17   1   9       80.15       63.33    103.39 o 
  19   1   9      379.28      413.83    112.96 o 
  21   1   9        8.82      -52.63    104.12 o 
  23   1   9     1773.02     1737.28    135.05 o 
  25   1   9       89.35       39.43    105.58 o 
  27   1   9        9.92     -146.41     97.61 o 
  29   1   9      225.20      161.82     99.67 o 
  31   1   9      474.74      275.87    130.52 o 
  33   1   9      534.56      556.92    150.69 o 
  35   1   9      178.39      176.90    108.15 o 
  37   1   9      126.88      144.15     98.83 o 
  39   1   9     1052.83     1060.31    201.29 o 
  41   1   9      220.53       65.43    101.13 o 
  43   1   9      532.80      843.29    298.61 o 
  45   1   9        2.20       54.66    149.53 o 
  47   1   9       40.72      101.78    162.43 o 
  49   1   9      485.26      610.96    184.72 o 
  51   1   9      598.52      575.00    194.66 o 
  53   1   9       12.96      260.05    179.23 o 
 -56   2   9      388.07      369.17    174.37 o 
 -54   2   9      229.83      386.54    157.60 o 
 -52   2   9       15.66      105.81    136.83 o 
 -50   2   9       84.61      257.93    156.49 o 
 -48   2   9       85.87      169.99    145.16 o 
 -46   2   9     2160.04     2308.40    250.33 o 
 -44   2   9      138.54       26.95    168.38 o 
 -42   2   9      751.10      646.19    174.51 o 
 -40   2   9     9455.31     8252.82    366.03 o 
 -38   2   9     1494.11     1998.28    224.64 o 
 -36   2   9      772.50      723.09    118.97 o 
 -34   2   9     1781.68     1704.11    151.15 o 
 -32   2   9      519.01      450.82     94.33 o 
 -30   2   9     2080.35     2064.14    135.30 o 
 -28   2   9     3829.08     3461.02    151.97 o 
 -26   2   9     3043.28     2944.85    127.10 o 
 -24   2   9      982.21      979.76     99.78 o 
 -22   2   9     2573.19     2773.69    124.82 o 
 -20   2   9       99.98       -5.76     77.99 o 
 -18   2   9       47.35       18.99     78.89 o 
 -16   2   9     4295.89     4131.51    140.07 o 
 -14   2   9     2139.73     2230.80    120.32 o 
 -12   2   9      253.07      258.95     84.34 o 
 -10   2   9       19.72       46.60     82.67 o 
  -8   2   9      116.07      264.20     92.69 o 
  -6   2   9      365.98      377.10    102.68 o 
  -4   2   9     2184.31     2275.84    138.40 o 
  -2   2   9      220.63      327.93    106.44 o 
   0   2   9     1438.29     1544.17    136.97 o 
   2   2   9     3444.63     3264.92    155.86 o 
   4   2   9      248.18      194.24    111.90 o 
   6   2   9      284.47      292.25    113.15 o 
   8   2   9     5941.92     5670.92    194.22 o 
  10   2   9     1385.40     1599.38    138.15 o 
  12   2   9     2344.01     2572.84    200.74 o 
  14   2   9     3037.07     2928.23    160.42 o 
  16   2   9     4327.60     4188.52    179.97 o 
  18   2   9    10074.12    10084.72    259.72 o 
  20   2   9     6534.03     6318.37    211.94 o 
  22   2   9        9.67        8.28    103.81 o 
  24   2   9     3813.53     3671.49    170.95 o 
  26   2   9       12.84       18.35    101.79 o 
  28   2   9      667.90      814.18    156.69 o 
  30   2   9        0.30       50.94    125.60 o 
  32   2   9      205.58       40.10    104.86 o 
  34   2   9     1293.23     1685.42    250.89 o 
  36   2   9     3111.39     3244.92    201.92 o 
  38   2   9     2378.28     2882.02    209.82 o 
  40   2   9      178.22       59.32    169.85 o 
  42   2   9      410.38      268.79    199.62 o 
  44   2   9     2172.52     2663.68    395.38 o 
  46   2   9      174.46      296.95    260.45 o 
  48   2   9        8.13     -166.45    223.40 o 
  50   2   9       34.23      260.45    239.99 o 
 -53   3   9      123.18      256.05    205.71 o 
 -51   3   9        4.82     -148.75    142.36 o 
 -49   3   9       88.89      -31.32    145.97 o 
 -47   3   9       23.59      -54.92    136.97 o 
 -45   3   9      157.18       58.08    141.74 o 
 -43   3   9       46.57       86.36    141.00 o 
 -41   3   9       33.86       86.91    137.97 o 
 -39   3   9      358.10       94.09    139.51 o 
 -37   3   9     1558.48     1400.86    200.55 o 
 -35   3   9     2534.51     2474.82    166.84 o 
 -33   3   9     2325.56     2252.21    154.08 o 
 -31   3   9      103.76       76.97     83.96 o 
 -29   3   9       49.72      109.90     85.96 o 
 -27   3   9      592.63      595.97    108.79 o 
 -25   3   9     1049.10      977.32    110.62 o 
 -23   3   9       89.78       63.95     90.22 o 
 -21   3   9     2752.89     2511.90    141.84 o 
 -19   3   9     2540.46     2456.17    169.76 o 
 -17   3   9     7224.32     6748.59    245.46 o 
 -15   3   9    12152.38    11483.85    319.21 o 
 -13   3   9      548.76      677.85    135.66 o 
 -11   3   9     1238.22     1321.60    153.99 o 
  -9   3   9     1474.48     1545.28    160.14 o 
  -7   3   9    10519.52    10155.19    309.24 o 
  -5   3   9     6310.12     5814.55    237.26 o 
  -3   3   9     1882.39     2165.05    150.68 o 
  -1   3   9        0.05     -111.18    105.23 o 
   1   3   9      690.51      766.31    129.32 o 
   3   3   9     2116.71     2435.00    161.98 o 
   5   3   9       32.03       18.54    105.51 o 
   7   3   9     1549.65     1427.32    144.98 o 
   9   3   9       64.45       82.11    119.75 o 
  11   3   9     2053.79     2613.59    173.24 o 
  13   3   9     1004.74      905.88    133.19 o 
  15   3   9        0.53       17.27    120.90 o 
  17   3   9       76.39      -44.38    130.06 o 
  19   3   9      394.90      364.34    141.21 o 
  21   3   9      695.31      629.33    143.21 o 
  23   3   9      483.63      582.22    145.26 o 
  25   3   9       92.89       48.09    127.43 o 
  27   3   9       16.35       99.93    128.43 o 
  29   3   9      189.86       95.97    211.47 o 
  31   3   9      898.62      810.73    154.50 o 
  33   3   9        8.85      -14.34    122.72 o 
  35   3   9       95.69       45.46    129.92 o 
  37   3   9       55.83      -33.09    138.62 o 
  39   3   9      188.91       63.41    131.72 o 
  41   3   9     1181.42     1188.78    231.09 o 
  43   3   9     1259.42     1056.50    345.61 o 
  45   3   9      317.46       -1.32    392.61 o 
  47   3   9        0.07     -189.00    295.57 o 
 -48   4   9      194.22      213.18    152.98 o 
 -46   4   9      249.17      245.81    149.59 o 
 -44   4   9       10.68       70.37    142.53 o 
 -42   4   9       25.31      132.10    129.41 o 
 -40   4   9      136.36       23.92    156.22 o 
 -38   4   9       43.65       33.02    100.85 o 
 -36   4   9        4.63      134.50    110.75 o 
 -34   4   9      244.72      307.06    110.62 o 
 -32   4   9      431.25      468.80    117.51 o 
 -30   4   9        1.12       36.30     98.51 o 
 -28   4   9       71.19      -22.83    126.21 o 
 -26   4   9      537.46      557.31    161.46 o 
 -24   4   9     1175.64     1104.82    183.08 o 
 -22   4   9      325.03      245.59    145.34 o 
 -20   4   9      656.27      489.21    165.84 o 
 -18   4   9      202.82      251.72    155.40 o 
 -16   4   9      736.16      616.81    166.74 o 
 -14   4   9       15.43      -20.10    140.52 o 
 -12   4   9      303.52      309.95    163.24 o 
 -10   4   9      179.84      137.46    253.26 o 
  -8   4   9     2710.84     2604.66    241.59 o 
  -6   4   9     1979.14     1680.21    293.91 o 
  -4   4   9      163.99       82.84    166.30 o 
  -2   4   9     2146.55     2711.26    257.89 o 
   0   4   9      893.78      790.87    196.67 o 
   2   4   9       21.59     -133.06    221.19 o 
   4   4   9      626.52      613.78    190.99 o 
   6   4   9     1885.90     1819.09    229.97 o 
   8   4   9      576.04      656.56    197.43 o 
  10   4   9     1417.91     1128.56    215.61 o 
  12   4   9        4.62     -119.93    176.45 o 
  14   4   9        1.90       10.85    134.94 o 
  16   4   9       36.80     -105.27    119.46 o 
  18   4   9      416.78      389.39    140.11 o 
  20   4   9       10.98       10.41    136.17 o 
  22   4   9       18.14       -6.18    136.22 o 
  24   4   9     2276.56     2236.05    198.14 o 
  26   4   9       74.32      -39.87    121.29 o 
  28   4   9      492.45      356.98    166.64 o 
  30   4   9      823.62      834.71    208.87 o 
  32   4   9      516.10      507.62    153.13 o 
  34   4   9       66.78        7.50    185.92 o 
  36   4   9        1.41     -221.84    170.37 o 
  38   4   9      205.67      154.74    150.46 o 
  40   4   9       68.28     -251.73    167.82 o 
  42   4   9      254.55      207.36    301.65 o 
 -39   5   9       14.02       94.23    133.38 o 
 -37   5   9      500.44      679.46    171.42 o 
 -35   5   9        0.78       67.92    218.98 o 
 -33   5   9      351.82      500.96    150.46 o 
 -31   5   9        0.13      -23.69    117.54 o 
 -29   5   9       58.34       30.29    202.67 o 
 -27   5   9        4.29      -55.57    193.27 o 
 -25   5   9       46.24      364.44    271.23 o 
 -23   5   9       71.47      -18.08    147.13 o 
 -21   5   9      418.08      367.33    205.15 o 
 -19   5   9      966.09      816.27    258.79 o 
 -17   5   9      436.71      360.19    295.84 o 
 -15   5   9        9.50      -37.38    184.42 o 
 -13   5   9       30.04      -10.22    140.91 o 
 -11   5   9      122.32      119.01    307.45 o 
  -9   5   9       74.01      100.83    219.81 o 
  -7   5   9      497.85      369.83    337.59 o 
  -5   5   9      500.62      595.51    187.38 o 
  -3   5   9     1303.90     1610.31    323.21 o 
  -1   5   9      686.42      349.01    176.97 o 
   1   5   9       55.51     -107.48    158.28 o 
   3   5   9       14.96     -242.35    270.96 o 
   5   5   9     1764.61     1709.00    238.44 o 
   7   5   9       49.13      -27.86    161.39 o 
   9   5   9      207.60      192.17    184.75 o 
  11   5   9       34.48     -244.74    163.16 o 
  13   5   9      276.55      182.29    185.84 o 
  15   5   9      657.36      397.82    197.04 o 
  17   5   9      779.57      544.70    203.19 o 
  19   5   9      642.66      262.11    290.87 o 
  21   5   9        0.91     -210.76    186.36 o 
  23   5   9      716.33      311.10    199.36 o 
  25   5   9       92.70      -34.22    136.05 o 
  27   5   9        2.41      -39.27    177.13 o 
  29   5   9       41.93       95.87    135.86 o 
  31   5   9      221.71      131.66    135.44 o 
  33   5   9       44.43      -48.76    137.08 o 
 -26   6   9      123.95      344.10    163.42 o 
 -24   6   9       78.21       68.97    160.74 o 
 -22   6   9      148.03      301.32    167.46 o 
 -20   6   9      445.23      322.12    167.74 o 
 -18   6   9      341.22      552.54    179.70 o 
 -16   6   9      116.07      198.19    180.55 o 
 -14   6   9       47.64      -75.39    335.93 o 
 -12   6   9       32.84     -127.62    346.44 o 
 -10   6   9      101.75      -18.86    191.61 o 
  -8   6   9       66.99       83.66    419.99 o 
  -6   6   9      878.11      850.97    207.61 o 
  -4   6   9      518.24      797.44    209.02 o 
  -2   6   9      708.21      665.60    252.99 o 
   0   6   9      201.60     -133.02    301.65 o 
   2   6   9     1487.49     1395.99    375.75 o 
   4   6   9      381.24       79.83    174.60 o 
   6   6   9       71.12      -96.69    204.32 o 
   8   6   9       79.65     -178.12    384.59 o 
  10   6   9      559.09       65.57    190.22 o 
  12   6   9        0.19     -206.47    137.65 o 
  14   6   9      449.52      333.08    197.52 o 
  16   6   9      128.28     -103.77    178.86 o 
  18   6   9      531.60      215.95    201.92 o 
  20   6   9      836.24      299.94    210.98 o 
 -56   0  10      937.07     1015.82    285.34 o 
 -54   0  10      108.32     -139.90    212.90 o 
 -52   0  10       58.14      206.26    227.27 o 
 -50   0  10      582.84      400.91    238.33 o 
 -48   0  10        3.50     -157.60    253.82 o 
 -46   0  10       19.22      215.11    220.64 o 
 -44   0  10      318.93      278.70    227.27 o 
 -42   0  10       49.92     -258.79    208.47 o 
 -40   0  10     1374.08     1682.71    316.86 o 
 -38   0  10       27.13      337.87    221.74 o 
 -36   0  10       11.30      -32.63    179.16 o 
 -34   0  10      218.45      120.99    119.91 o 
 -32   0  10      293.87      303.65    124.58 o 
 -30   0  10     8360.39     8367.85    613.25 o 
 -28   0  10       24.26       97.97    128.21 o 
 -26   0  10     3081.65     3300.93    215.41 o 
 -24   0  10     7531.96     7196.20    459.25 o 
 -22   0  10    14156.00    14707.82    424.91 o 
 -20   0  10      403.65      398.08    152.95 o 
 -18   0  10        6.25      -30.62    215.38 o 
 -16   0  10     4243.12     4056.08    305.80 o 
 -14   0  10     5232.62     5458.02    264.65 o 
 -12   0  10      584.69      700.65    156.14 o 
 -10   0  10     5282.74     5420.77    434.92 o 
  -8   0  10     2907.42     3292.83    269.30 o 
  -6   0  10     2736.03     2974.43    204.49 o 
  -4   0  10        0.75       48.99    137.47 o 
  -2   0  10     6243.73     6609.60    277.22 o 
   0   0  10     3606.89     3904.25    235.61 o 
   2   0  10     1268.35     1634.83    179.32 o 
   4   0  10    14441.43    13919.56    398.59 o 
   6   0  10      193.13       67.78    142.65 o 
   8   0  10     8398.75     8795.05    444.59 o 
  10   0  10      400.74      293.13    219.25 o 
  12   0  10     1298.33     1454.33    288.65 o 
  14   0  10      585.65      794.07    251.05 o 
  16   0  10     5905.14     6105.96    383.21 o 
  18   0  10    13084.85    12977.79    565.69 o 
  20   0  10      923.03     1048.44    268.19 o 
  22   0  10      101.66       47.00    226.17 o 
  24   0  10     5668.04     5696.76    363.86 o 
  26   0  10     1521.17     1321.06    256.58 o 
  28   0  10      524.47      475.56    237.23 o 
  30   0  10       22.98      -63.59    194.09 o 
  32   0  10        0.56       14.38    210.13 o 
  34   0  10      287.47      337.32    227.83 o 
  36   0  10     1029.47      950.57    233.91 o 
  38   0  10      198.78      238.89    230.59 o 
  40   0  10       50.47      -34.28    216.21 o 
  42   0  10      803.83      391.51    233.36 o 
 -55   1  10      260.67      335.95    368.28 o 
 -53   1  10      475.94      484.67    165.95 o 
 -51   1  10      514.52      560.63    176.13 o 
 -49   1  10       16.48       17.74    158.17 o 
 -47   1  10        3.99      -24.35    158.43 o 
 -45   1  10     2240.57     1828.50    234.19 o 
 -43   1  10      366.77      185.29    151.74 o 
 -41   1  10       80.66       73.50    141.78 o 
 -39   1  10       11.76        0.55    149.55 o 
 -37   1  10     1084.91     1028.49    179.71 o 
 -35   1  10       34.96       36.72    138.38 o 
 -33   1  10     1582.88     1738.97    125.55 o 
 -31   1  10     2665.63     2399.78    131.60 o 
 -29   1  10     2811.10     2663.57    139.56 o 
 -27   1  10     4315.94     4017.91    162.36 o 
 -25   1  10     9100.20     9002.45    307.93 o 
 -23   1  10        6.26      -37.38     90.30 o 
 -21   1  10        2.09       -1.56    101.21 o 
 -19   1  10       79.46      -39.81     95.20 o 
 -17   1  10     1459.17     1767.96    154.84 o 
 -15   1  10     2075.88     2368.71    185.97 o 
 -13   1  10     4033.69     3904.50    161.95 o 
 -11   1  10       49.62       83.33    100.65 o 
  -9   1  10     1516.02     1534.65    129.02 o 
  -7   1  10     6554.75     6492.57    196.21 o 
  -5   1  10       49.20       21.11    105.63 o 
  -3   1  10      111.72       34.30     92.26 o 
  -1   1  10       59.94      144.97    116.63 o 
   1   1  10     1210.34     1445.33    157.93 o 
   3   1  10       82.92      -13.21    108.78 o 
   5   1  10      940.19      892.17    139.05 o 
   7   1  10      200.63      272.04    125.32 o 
   9   1  10      144.14      276.15    125.07 o 
  11   1  10      121.01      198.26    120.70 o 
  13   1  10      375.00      336.15    130.60 o 
  15   1  10      664.75      689.79    137.45 o 
  17   1  10     1698.99     1762.31    188.46 o 
  19   1  10       48.60      -39.61    117.27 o 
  21   1  10      112.18      136.76    117.41 o 
  23   1  10      125.04       18.09    101.48 o 
  25   1  10      573.72      599.78    124.25 o 
  27   1  10      272.05      344.03    120.71 o 
  29   1  10     1345.54     1599.64    203.74 o 
  31   1  10       83.82      -18.69    111.87 o 
  33   1  10      727.46      729.95    238.77 o 
  35   1  10        0.57       26.69    235.03 o 
  37   1  10      149.31      108.89    205.94 o 
  39   1  10      187.26      -18.87    130.46 o 
  41   1  10      507.73      392.57    230.43 o 
  43   1  10      281.82      608.83    289.21 o 
  45   1  10       37.82      223.40    226.17 o 
  47   1  10      535.15      714.44    276.49 o 
  49   1  10     1147.29     1234.24    302.48 o 
 -54   2  10       57.61      204.18    148.77 o 
 -52   2  10       48.10       14.71    145.73 o 
 -50   2  10       28.96     -116.90    137.02 o 
 -48   2  10      137.31      -33.33    130.66 o 
 -46   2  10        0.06     -188.87    134.90 o 
 -44   2  10       57.96      151.86    177.51 o 
 -42   2  10     1783.76     1897.11    227.37 o 
 -40   2  10       57.55       40.55    136.97 o 
 -38   2  10      120.63      280.52    159.29 o 
 -36   2  10       78.05      103.15    139.78 o 
 -34   2  10      262.04      164.23    105.48 o 
 -32   2  10       34.94      123.88     93.62 o 
 -30   2  10      195.84      110.14     88.94 o 
 -28   2  10       40.98       34.09     98.73 o 
 -26   2  10     3346.26     3128.28    146.06 o 
 -24   2  10     2741.11     2781.22    144.89 o 
 -22   2  10     1840.89     2039.62    136.66 o 
 -20   2  10      275.79       84.95     93.98 o 
 -18   2  10      399.68      431.75    108.46 o 
 -16   2  10      165.11      121.42    110.21 o 
 -14   2  10       29.35       71.20    110.03 o 
 -12   2  10      891.14      970.46    138.61 o 
 -10   2  10      561.17      438.81    124.66 o 
  -8   2  10     2048.35     2193.89    166.74 o 
  -6   2  10      138.62      385.16    122.13 o 
  -4   2  10       75.31      -15.09    117.31 o 
  -2   2  10     2579.04     2701.82    175.98 o 
   0   2  10      496.78      483.81    135.41 o 
   2   2  10      151.77      207.62    121.08 o 
   4   2  10     2138.79     2469.13    193.21 o 
   6   2  10      460.99      559.88    119.68 o 
   8   2  10       10.96       75.28    106.77 o 
  10   2  10      355.43      240.25    120.00 o 
  12   2  10      512.02      713.11    125.76 o 
  14   2  10       54.15       -6.15    109.79 o 
  16   2  10       23.29       94.05    166.26 o 
  18   2  10     1938.35     1961.50    151.95 o 
  20   2  10      315.82      346.72    115.29 o 
  22   2  10      147.07      139.61    106.70 o 
  24   2  10      884.48      899.01    128.17 o 
  26   2  10       98.98       16.33    111.20 o 
  28   2  10        2.65      -65.80    127.23 o 
  30   2  10      450.12      432.60    120.66 o 
  32   2  10      120.41      -65.03    107.14 o 
  34   2  10        0.81      -60.03    104.26 o 
  36   2  10       31.51     -143.93     95.95 o 
  38   2  10       35.31      -10.78    111.58 o 
  40   2  10        7.55      -93.76    111.10 o 
  42   2  10        0.09      -14.21    165.62 o 
  44   2  10      156.83      263.22    261.00 o 
  46   2  10      381.99      633.16    259.35 o 
 -49   3  10       20.98      -71.24    136.01 o 
 -47   3  10       31.43       25.78    134.55 o 
 -45   3  10       25.78      104.57    149.03 o 
 -43   3  10       40.45       38.41    275.38 o 
 -41   3  10       13.98      -24.38    141.71 o 
 -39   3  10      341.98      393.56    188.01 o 
 -37   3  10       39.12       18.16    127.73 o 
 -35   3  10       67.91       20.96    102.76 o 
 -33   3  10       14.76      127.64     99.75 o 
 -31   3  10       43.97      -33.77     94.07 o 
 -29   3  10       19.72      -78.81     93.09 o 
 -27   3  10     2940.01     2822.81    210.99 o 
 -25   3  10     2494.79     2297.20    201.01 o 
 -23   3  10      321.32      461.57    120.47 o 
 -21   3  10       12.88      -23.59    152.41 o 
 -19   3  10     2255.11     2263.90    164.22 o 
 -17   3  10     3641.38     3384.18    185.42 o 
 -15   3  10      105.38       94.57    136.73 o 
 -13   3  10      188.18       64.19    110.10 o 
 -11   3  10        0.51      -93.74     89.67 o 
  -9   3  10     1001.58      905.05    124.72 o 
  -7   3  10     4783.11     4824.82    189.28 o 
  -5   3  10     2215.60     2361.08    157.27 o 
  -3   3  10       35.58       60.72    103.57 o 
  -1   3  10     1751.58     1912.01    154.15 o 
   1   3  10       68.14      -87.19    103.19 o 
   3   3  10      932.40      939.29    130.80 o 
   5   3  10      372.04      340.99    116.20 o 
   7   3  10        8.18      -52.91    107.59 o 
   9   3  10      294.53      241.71    116.12 o 
  11   3  10      296.90      485.68    118.71 o 
  13   3  10      382.35      393.21    132.97 o 
  15   3  10     1221.17     1222.85    142.59 o 
  17   3  10      872.23      863.71    132.68 o 
  19   3  10      870.11      673.63    132.37 o 
  21   3  10       20.94       42.05    128.68 o 
  23   3  10      550.35      482.58    151.80 o 
  25   3  10      224.81       86.86    134.40 o 
  27   3  10     1355.41     1518.91    178.89 o 
  29   3  10      271.81      185.40    135.49 o 
  31   3  10      935.47     1028.65    229.55 o 
  33   3  10      384.55      261.97    140.23 o 
  35   3  10        1.08       52.81    152.05 o 
  37   3  10       68.10      -85.58    234.19 o 
  39   3  10       68.27     -116.99    245.50 o 
  41   3  10       52.30     -246.36    312.98 o 
  43   3  10       40.57     -182.48    227.83 o 
 -44   4  10       31.44       16.69    135.65 o 
 -42   4  10       25.42      138.86    132.61 o 
 -40   4  10      135.06      338.81    114.41 o 
 -38   4  10      800.59      753.34    133.72 o 
 -36   4  10        0.01       51.12     95.00 o 
 -34   4  10        0.09      -26.62     92.43 o 
 -32   4  10      751.46      895.32    130.56 o 
 -30   4  10       56.17      153.49    126.02 o 
 -28   4  10      345.03      282.40    110.70 o 
 -26   4  10      252.27      367.64    117.97 o 
 -24   4  10      168.47      160.92    105.66 o 
 -22   4  10      713.31      742.71    128.63 o 
 -20   4  10      323.58      396.04    272.06 o 
 -18   4  10      159.45      141.19    148.85 o 
 -16   4  10        3.40      -60.45    154.28 o 
 -14   4  10        9.47      -23.75    234.74 o 
 -12   4  10      469.40      231.61    188.56 o 
 -10   4  10       66.48       38.23    163.40 o 
  -8   4  10      238.56      265.28    181.65 o 
  -6   4  10      134.58      200.31    119.44 o 
  -4   4  10     1632.39     1627.14    177.33 o 
  -2   4  10     4310.01     4543.26    231.89 o 
   0   4  10      504.87      681.51    151.24 o 
   2   4  10        1.43       -9.13    115.54 o 
   4   4  10       90.42       90.98    129.20 o 
   6   4  10     2314.97     2470.93    196.23 o 
   8   4  10      202.43      405.49    140.34 o 
  10   4  10      105.84      244.80    130.39 o 
  12   4  10      100.92      -45.54    124.74 o 
  14   4  10       55.74       11.56    123.11 o 
  16   4  10      451.70      315.39    140.13 o 
  18   4  10     2681.22     2980.29    213.90 o 
  20   4  10      201.53       73.29    143.19 o 
  22   4  10      115.96      125.84    207.57 o 
  24   4  10     1732.84     1553.44    191.91 o 
  26   4  10     2245.99     2444.32    211.27 o 
  28   4  10       33.17     -120.57    132.03 o 
  30   4  10      396.59      176.79    138.16 o 
  32   4  10      316.76      127.09    280.51 o 
  34   4  10      117.24      -40.62    156.20 o 
  36   4  10       37.82     -148.27    230.06 o 
 -35   5  10      197.13      188.57    140.83 o 
 -33   5  10      111.07      225.13    136.06 o 
 -31   5  10      137.56      418.51    142.78 o 
 -29   5  10        2.67       17.38    316.30 o 
 -27   5  10      692.17      670.81    165.41 o 
 -25   5  10      533.75      415.68    154.11 o 
 -23   5  10      449.29      337.07    261.28 o 
 -21   5  10      282.62      119.66    322.94 o 
 -19   5  10      582.15      706.17    182.73 o 
 -17   5  10       56.82      177.97    262.94 o 
 -15   5  10      185.78      101.82    155.37 o 
 -13   5  10      540.54      434.11    173.24 o 
 -11   5  10       80.25      -70.03    237.78 o 
  -9   5  10      278.36      308.93    286.16 o 
  -7   5  10     1267.18     1320.58    208.88 o 
  -5   5  10      464.51      454.45    178.85 o 
  -3   5  10        7.19     -168.41    248.84 o 
  -1   5  10      147.85       58.49    173.08 o 
   1   5  10       78.87        2.13    164.51 o 
   3   5  10     1044.54      968.14    209.75 o 
   5   5  10      867.16      730.45    197.89 o 
   7   5  10      966.20     1057.69    218.81 o 
   9   5  10     1557.25     1349.82    228.96 o 
  11   5  10      292.92      103.03    214.55 o 
  13   5  10       15.04       53.20    187.70 o 
  15   5  10       27.97      -16.36    135.83 o 
  17   5  10        0.08       34.04    143.18 o 
  19   5  10       12.67      -73.12    130.11 o 
  21   5  10       77.89       -9.43    137.38 o 
  23   5  10      569.76      336.72    149.78 o 
  25   5  10      241.69      110.57    152.25 o 
  27   5  10      311.08       83.53    164.87 o 
 -16   6  10        5.36       74.63    275.93 o 
 -14   6  10       42.49     -331.79    221.19 o 
 -12   6  10       16.31      -97.30    434.36 o 
 -10   6  10     1016.21      809.44    194.31 o 
  -8   6  10      181.22      218.09    277.32 o 
  -6   6  10        5.04     -239.86    306.35 o 
  -4   6  10       73.11      -90.04    250.77 o 
  -2   6  10      863.22      678.11    204.70 o 
   0   6  10       56.07     -193.11    351.42 o 
   2   6  10      149.55      -47.98    201.28 o 
   4   6  10      210.96     -190.06    190.78 o 
   6   6  10      176.84      146.66    172.06 o 
   8   6  10      446.69      326.23    187.43 o 
 -51   1  11        9.60      228.67    224.23 o 
 -49   1  11       22.75      155.48    153.28 o 
 -47   1  11       11.37      -38.51    152.67 o 
 -45   1  11      360.51      450.12    232.25 o 
 -43   1  11        0.09       50.82    152.09 o 
 -41   1  11       15.20       99.70    149.37 o 
 -39   1  11       77.83      133.49    146.75 o 
 -37   1  11       25.12       18.61    153.45 o 
 -35   1  11      219.22      205.46    151.35 o 
 -33   1  11      219.42      207.62    123.87 o 
 -31   1  11      529.17      478.59     97.73 o 
 -29   1  11       14.29      -51.52     84.59 o 
 -27   1  11     4226.39     4150.37    166.69 o 
 -25   1  11       95.11      140.86     91.56 o 
 -23   1  11      355.24      333.46    101.99 o 
 -21   1  11       98.63      177.91     93.17 o 
 -19   1  11     1643.16     2021.90    143.60 o 
 -17   1  11      135.58      154.50     94.72 o 
 -15   1  11     4194.08     3818.72    163.36 o 
 -13   1  11      380.85      543.35    111.03 o 
 -11   1  11      440.35      376.05    106.46 o 
  -9   1  11     4981.71     5251.28    182.78 o 
  -7   1  11     1956.92     2295.97    172.51 o 
  -5   1  11      280.68      214.93    119.07 o 
  -3   1  11        0.47       44.49    107.94 o 
  -1   1  11      571.09      587.41    138.88 o 
   1   1  11      496.78      591.87    127.25 o 
   3   1  11      997.10      960.11    140.63 o 
   5   1  11     1067.02     1113.87    188.51 o 
   7   1  11      168.74      268.45    154.38 o 
   9   1  11       42.72      -49.46    112.39 o 
  11   1  11      442.90      421.30    135.28 o 
  13   1  11      596.40      495.46    134.30 o 
  15   1  11      106.56       38.78    118.49 o 
  17   1  11      313.71      351.70    131.08 o 
  19   1  11      215.38      387.09    165.39 o 
  21   1  11      135.43      -31.94    149.98 o 
  23   1  11      493.14      410.16    187.18 o 
  25   1  11        1.04      184.17    147.28 o 
  27   1  11       52.84       88.39    151.79 o 
  29   1  11     1998.34     1286.78    474.18 o 
  31   1  11      680.05      400.76    253.82 o 
  33   1  11       71.82       15.64    153.36 o 
  35   1  11       34.64      -35.56    143.88 o 
  37   1  11      529.59      542.90    168.87 o 
  39   1  11      344.09      155.06    283.95 o 
  41   1  11       69.32       55.42    158.17 o 
 -48   2  11       13.97     -176.71    143.84 o 
 -46   2  11      158.21      312.87    159.29 o 
 -44   2  11        4.70      -43.56    144.64 o 
 -42   2  11       38.54      126.47    144.09 o 
 -40   2  11      340.23      267.64    148.82 o 
 -38   2  11       85.11      -44.89    321.83 o 
 -36   2  11       20.85      137.76    151.38 o 
 -34   2  11      161.55       72.62    140.72 o 
 -32   2  11      368.66      245.45    104.50 o 
 -30   2  11     1088.70     1058.46    116.03 o 
 -28   2  11       11.98     -119.56     83.66 o 
 -26   2  11      209.82      295.91    111.66 o 
 -24   2  11      208.50      128.53     92.87 o 
 -22   2  11      869.34      826.28    135.24 o 
 -20   2  11       12.39     -140.33     93.55 o 
 -18   2  11      137.68      147.24    115.27 o 
 -16   2  11      414.89      412.11    119.00 o 
 -14   2  11      781.38      930.69    135.33 o 
 -12   2  11    12116.31    12451.82    549.74 o 
 -10   2  11      228.60      382.24    130.76 o 
  -8   2  11      814.58      896.31    139.36 o 
  -6   2  11      329.43      268.06    118.47 o 
  -4   2  11      351.83      261.40    118.18 o 
  -2   2  11      143.62       28.41    111.06 o 
   0   2  11     1768.15     1825.75    165.25 o 
   2   2  11        0.53      -28.51    108.92 o 
   4   2  11     6016.15     5705.68    277.73 o 
   6   2  11     8687.10     8456.87    274.78 o 
   8   2  11     3092.90     3340.17    186.78 o 
  10   2  11      659.11      873.77    140.44 o 
  12   2  11      225.47      307.21    130.37 o 
  14   2  11     1660.79     1849.14    263.67 o 
  16   2  11      948.62     1125.42    156.41 o 
  18   2  11      172.66      103.14    124.12 o 
  20   2  11        0.31     -160.18    121.08 o 
  22   2  11     1599.09     1520.93    166.67 o 
  24   2  11      122.39       62.21    126.98 o 
  26   2  11      861.37      581.84    156.17 o 
  28   2  11       15.45      -38.72    121.99 o 
  30   2  11        0.10       45.30    216.49 o 
  32   2  11       41.86     -221.27    189.67 o 
  34   2  11      403.22      325.25    261.83 o 
  36   2  11       65.00       55.35    127.34 o 
  38   2  11      176.16     -195.18    153.42 o 
  40   2  11      246.42       57.62    182.21 o 
 -45   3  11      999.95     1142.07    191.36 o 
 -43   3  11      460.67      266.10    157.39 o 
 -41   3  11       92.58       84.00    130.13 o 
 -39   3  11      453.92      334.55    153.30 o 
 -37   3  11      225.50      390.40    194.09 o 
 -35   3  11     1432.49     1497.48    266.26 o 
 -33   3  11      523.56      500.40    183.86 o 
 -31   3  11        0.35        6.05    155.66 o 
 -29   3  11       64.35      154.46    130.69 o 
 -27   3  11     1581.37     1413.35    187.81 o 
 -25   3  11        5.69      -24.71    210.68 o 
 -23   3  11     1125.60     1094.86    179.45 o 
 -21   3  11      661.65      628.52    159.38 o 
 -19   3  11     3497.58     3218.87    347.82 o 
 -17   3  11        0.83       90.37    186.35 o 
 -15   3  11      338.95      210.73    114.52 o 
 -13   3  11      739.41      886.67    163.51 o 
 -11   3  11       95.30      133.15    121.86 o 
  -9   3  11      982.73      861.06    140.02 o 
  -7   3  11      231.32      121.02    111.17 o 
  -5   3  11      538.91      467.89    129.11 o 
  -3   3  11      259.91      380.55    130.25 o 
  -1   3  11      341.81      407.39    129.73 o 
   1   3  11     1604.56     1644.59    166.72 o 
   3   3  11      262.98      303.72    131.80 o 
   5   3  11      317.94      299.94    132.28 o 
   7   3  11      202.38      190.54    124.31 o 
   9   3  11       19.86      -90.14    124.86 o 
  11   3  11     2172.55     2045.52    182.19 o 
  13   3  11      177.27      253.64    127.83 o 
  15   3  11        8.27      133.88    112.93 o 
  17   3  11      408.46      348.12    121.29 o 
  19   3  11        8.97       16.74    109.56 o 
  21   3  11      114.39     -129.25    109.09 o 
  23   3  11       20.27      -16.85    117.01 o 
  25   3  11      322.35       59.64    133.64 o 
  27   3  11       60.39     -137.20    128.30 o 
  29   3  11     2094.99     1757.79    188.89 o 
  31   3  11     2384.37     2692.83    316.50 o 
  33   3  11       11.33     -189.19    126.12 o 
  35   3  11        6.61     -206.24    137.50 o 
  37   3  11     1597.61      598.08    188.07 o 
 -38   4  11      247.10      296.40    205.15 o 
 -36   4  11      173.84      260.45    176.40 o 
 -34   4  11       55.42        8.17    140.46 o 
 -32   4  11        1.85       90.96    141.29 o 
 -30   4  11       61.70        6.61    169.21 o 
 -28   4  11       28.38       17.84    211.79 o 
 -26   4  11      129.70      154.17    128.08 o 
 -24   4  11      926.00      766.04    172.25 o 
 -22   4  11       21.58      -64.17    200.45 o 
 -20   4  11       40.70      130.43    198.79 o 
 -18   4  11      517.44      438.41    184.42 o 
 -16   4  11        5.43      300.65    140.96 o 
 -14   4  11       11.19       58.41    125.96 o 
 -12   4  11      155.35      154.65    351.97 o 
 -10   4  11      520.10      393.10    157.82 o 
  -8   4  11      183.25       78.25    124.86 o 
  -6   4  11      493.73      267.14    134.77 o 
  -4   4  11       12.59     -109.58    120.94 o 
  -2   4  11      705.97      645.99    241.62 o 
   0   4  11      760.25      657.27    150.47 o 
   2   4  11      406.71      501.29    150.50 o 
   4   4  11      369.47      272.71    189.14 o 
   6   4  11      612.74      566.39    152.56 o 
   8   4  11      464.08      148.88    143.26 o 
  10   4  11      414.77      534.87    175.79 o 
  12   4  11      673.56      767.31    192.07 o 
  14   4  11      751.77      770.55    152.55 o 
  16   4  11       53.43       93.40    137.00 o 
  18   4  11      860.19      688.99    162.44 o 
  20   4  11      811.60     1038.96    192.10 o 
  22   4  11      240.36      -15.81    216.05 o 
  24   4  11      512.89      324.66    153.66 o 
  26   4  11      352.71      141.77    144.07 o 
  28   4  11       11.28       55.64    233.52 o 
  30   4  11       37.53      -61.32    136.29 o 
 -27   5  11        2.12       75.63    137.78 o 
 -25   5  11      117.73      171.93    187.15 o 
 -23   5  11        1.82     -161.19    248.62 o 
 -21   5  11      123.67     -108.14    222.85 o 
 -19   5  11      334.31       94.30    281.19 o 
 -17   5  11      322.44      374.03    194.09 o 
 -15   5  11      127.42       31.32    264.88 o 
 -13   5  11      380.78      107.24    316.03 o 
 -11   5  11       29.15      -11.61    168.10 o 
  -9   5  11      351.37      139.55    278.98 o 
  -7   5  11      157.30      372.71    216.77 o 
  -5   5  11       45.18      101.78    135.07 o 
  -3   5  11       91.44       68.38    182.00 o 
  -1   5  11      191.64       26.11    244.48 o 
   1   5  11      305.62      204.11    185.72 o 
   3   5  11        9.26      -56.79    157.93 o 
   5   5  11      372.92      254.57    150.59 o 
   7   5  11       17.06      -85.25    123.28 o 
   9   5  11       23.75     -168.04    141.53 o 
  11   5  11      109.88      132.25    174.15 o 
  13   5  11        0.29     -108.27    132.88 o 
  15   5  11       28.65      109.31    144.72 o 
  17   5  11       67.94      101.87    184.20 o 
  19   5  11      379.23      422.74    157.04 o 
 -46   0  12        4.80      388.19    221.19 o 
 -44   0  12      615.43      774.17    278.70 o 
 -42   0  12     1516.07     1333.22    301.92 o 
 -40   0  12      603.04      884.76    270.41 o 
 -38   0  12      151.79      313.54    224.51 o 
 -36   0  12       95.93       91.24    213.45 o 
 -34   0  12       35.54      261.00    209.02 o 
 -32   0  12      670.80      934.80    168.10 o 
 -30   0  12      126.98     -180.36    120.24 o 
 -28   0  12      629.30      423.16    247.73 o 
 -26   0  12     1262.01     1584.67    188.20 o 
 -24   0  12      401.01      393.79    145.57 o 
 -22   0  12      205.41      105.26    131.32 o 
 -20   0  12       26.66      -76.54    124.33 o 
 -18   0  12      294.67      471.54    147.61 o 
 -16   0  12       17.63      251.04    202.11 o 
 -14   0  12     2790.94     2943.68    361.65 o 
 -12   0  12       58.19      -65.59    128.39 o 
 -10   0  12     2794.78     2627.27    217.79 o 
  -8   0  12     4271.56     4335.89    249.95 o 
  -6   0  12     1256.37     1234.70    177.57 o 
  -4   0  12      424.07      413.95    142.90 o 
  -2   0  12     3435.63     3125.97    305.80 o 
   0   0  12      582.73      732.14    232.25 o 
   2   0  12      282.32      308.56    207.37 o 
   4   0  12       95.79      142.11    222.30 o 
   6   0  12     7228.96     7824.05    452.33 o 
   8   0  12        1.31       31.52    217.32 o 
  10   0  12      404.11      230.04    221.19 o 
  12   0  12     1320.51     1104.29    279.81 o 
  14   0  12     1619.30     1547.23    301.92 o 
  16   0  12     1430.65     1622.43    288.10 o 
  18   0  12       39.54      141.56    212.34 o 
  20   0  12      504.34      308.01    233.36 o 
  22   0  12      658.13      801.26    252.16 o 
  24   0  12      188.99       -3.32    211.79 o 
  26   0  12     1221.70     1658.37    295.29 o 
  28   0  12       22.71      -52.53    244.97 o 
  30   0  12      215.60      311.33    234.46 o 
  32   0  12     1753.39     1366.40    292.52 o 
  34   0  12       99.66     -349.20    232.80 o 
  36   0  12      275.44      109.49    210.13 o 
  38   0  12        0.87      -82.95    241.65 o 
 -47   1  12        0.33       72.89    255.47 o 
 -45   1  12      110.71      243.01    165.80 o 
 -43   1  12      142.76      233.42    155.37 o 
 -41   1  12      895.90      904.92    194.03 o 
 -39   1  12      161.12      175.13    152.86 o 
 -37   1  12     1031.53     1204.78    206.04 o 
 -35   1  12      240.25      285.88    150.28 o 
 -33   1  12        5.59      -12.20    104.66 o 
 -31   1  12      247.72      179.54    101.52 o 
 -29   1  12      323.88      180.58     97.80 o 
 -27   1  12       25.21       68.24     89.72 o 
 -25   1  12      248.01      286.39     96.09 o 
 -23   1  12      290.97      267.33    100.61 o 
 -21   1  12      277.91       60.02     93.69 o 
 -19   1  12      144.46      138.58     91.50 o 
 -17   1  12     5233.05     5057.38    236.65 o 
 -15   1  12     1066.54     1091.92    142.11 o 
 -13   1  12       90.07       67.99    115.49 o 
 -11   1  12     1698.72     1676.46    158.29 o 
  -9   1  12     1093.82     1198.30    142.95 o 
  -7   1  12      127.45      183.35    112.88 o 
  -5   1  12       30.78      221.87    169.21 o 
  -3   1  12      406.15      540.80    128.38 o 
  -1   1  12       86.76      170.86    117.28 o 
   1   1  12     2298.33     2505.89    177.62 o 
   3   1  12     1907.48     2077.21    273.63 o 
   5   1  12      860.46      857.56    143.57 o 
   7   1  12      159.80      126.37    112.44 o 
   9   1  12      434.12      317.28    125.29 o 
  11   1  12      723.29      957.19    188.47 o 
  13   1  12      116.22      100.32    148.44 o 
  15   1  12      108.23      204.31    155.84 o 
  17   1  12     2792.03     2797.92    242.42 o 
  19   1  12     1755.73     1792.88    216.33 o 
  21   1  12     1806.11     1780.49    543.58 o 
  23   1  12      328.52      361.75    276.49 o 
  25   1  12      501.70      429.52    181.71 o 
  27   1  12       24.90      -43.44    157.43 o 
  29   1  12      154.79      146.54    152.20 o 
  31   1  12       24.28     -203.09    135.39 o 
  33   1  12        7.00     -200.66    133.77 o 
  35   1  12       95.96      -56.24    153.84 o 
  37   1  12      969.63      649.19    248.84 o 
 -44   2  12      113.52      148.48    145.13 o 
 -42   2  12      295.34      180.77    198.24 o 
 -40   2  12      177.00      137.39    142.28 o 
 -38   2  12      419.87      456.38    162.84 o 
 -36   2  12      638.31      976.82    180.43 o 
 -34   2  12        2.70      125.34    107.91 o 
 -32   2  12      599.28      592.52    108.37 o 
 -30   2  12        0.34     -114.94    100.20 o 
 -28   2  12      782.97      978.66    136.51 o 
 -26   2  12      767.66      837.49    160.64 o 
 -24   2  12        0.40       -7.66    109.45 o 
 -22   2  12        2.97       47.79    109.30 o 
 -20   2  12      456.96      581.98    133.41 o 
 -16   2  12      161.39      297.66    123.22 o 
 -14   2  12      182.08      181.46    114.07 o 
 -12   2  12      268.57      245.19    120.67 o 
 -10   2  12      594.71      485.61    126.57 o 
  -8   2  12      503.63      521.68    128.80 o 
  -6   2  12     2991.27     2878.26    175.99 o 
  -4   2  12      518.62      595.63    127.15 o 
  -2   2  12      174.67       -2.35    114.85 o 
   0   2  12       91.15      136.44    120.58 o 
   2   2  12      364.58      420.40    131.03 o 
   4   2  12     2208.75     2286.05    183.86 o 
   6   2  12       76.18      242.68    126.19 o 
   8   2  12        4.85       32.32    119.85 o 
  10   2  12      394.77      279.58    132.73 o 
  12   2  12        0.63      -49.44    140.45 o 
  14   2  12       16.77      -82.71    128.98 o 
  16   2  12      120.31       94.42    129.03 o 
  18   2  12      187.45      244.85    205.31 o 
  20   2  12        2.13       28.49    131.48 o 
  22   2  12        9.11       13.27    162.65 o 
  24   2  12      180.45       54.48    163.44 o 
  26   2  12       63.61      -17.78    147.39 o 
  28   2  12       69.96      -38.84    153.12 o 
  30   2  12      248.90       -6.34    141.48 o 
  32   2  12       32.44       14.54    141.00 o 
  34   2  12       71.45     -130.84    136.75 o 
 -39   3  12      301.94      388.74    197.41 o 
 -37   3  12      846.44      799.05    236.67 o 
 -35   3  12       13.90      284.23    202.94 o 
 -33   3  12        0.04      145.89    121.15 o 
 -31   3  12       31.36       -1.81    118.61 o 
 -29   3  12       89.18       67.06    133.09 o 
 -27   3  12      120.77      219.72    135.50 o 
 -25   3  12       96.57       -8.55    128.24 o 
 -23   3  12        9.77      207.10    154.42 o 
 -21   3  12        2.86       82.58    230.04 o 
 -19   3  12      383.07      755.81    358.88 o 
 -17   3  12        7.81       79.49    109.90 o 
 -15   3  12      371.74      400.01    115.79 o 
 -13   3  12      208.85      112.80    153.15 o 
 -11   3  12        3.66      165.85    119.77 o 
  -9   3  12      592.20      333.54    128.59 o 
  -7   3  12       35.86      112.34    122.09 o 
  -5   3  12     1671.83     1511.99    184.98 o 
  -3   3  12      107.48       41.17    116.87 o 
  -1   3  12       58.99      206.59    130.36 o 
   1   3  12      450.50      586.82    141.89 o 
   3   3  12      437.67      432.07    145.03 o 
   5   3  12      278.78      422.65    142.89 o 
   7   3  12      105.37      136.15    129.71 o 
   9   3  12        7.21      105.61    130.47 o 
  11   3  12       11.14       25.54    125.88 o 
  13   3  12        9.89       30.47    120.70 o 
  15   3  12      388.87      403.73    128.32 o 
  17   3  12      185.24       13.57    177.84 o 
  19   3  12      306.88      261.00    122.81 o 
  21   3  12      958.42      605.17    147.19 o 
  23   3  12        9.75       22.67    120.37 o 
  25   3  12      126.92       -4.16    118.99 o 
  27   3  12      134.55     -250.28    166.85 o 
  29   3  12      526.11      309.44    191.12 o 
 -30   4  12      408.94      538.57    141.23 o 
 -28   4  12        8.47      248.98    137.82 o 
 -26   4  12      253.28      389.17    149.28 o 
 -24   4  12     1148.26     1425.75    206.26 o 
 -22   4  12      188.00      138.39    127.28 o 
 -20   4  12       41.13      174.43    173.08 o 
 -18   4  12       56.65      136.17    210.41 o 
 -16   4  12       83.47      209.16    134.93 o 
 -14   4  12      522.51      413.63    227.27 o 
 -12   4  12      343.35      289.52    153.27 o 
 -10   4  12      707.80      659.97    173.88 o 
  -8   4  12      969.12     1107.46    266.26 o 
  -6   4  12     1296.39     1495.59    211.31 o 
  -4   4  12     1448.33     1295.05    239.16 o 
  -2   4  12      128.41      148.76    157.42 o 
   0   4  12        5.06      342.89    155.25 o 
   2   4  12      184.08      118.90    168.33 o 
   4   4  12      168.99      330.34    162.44 o 
   6   4  12      187.04      186.33    159.42 o 
   8   4  12      560.45      525.60    270.13 o 
  10   4  12       17.27        8.73    183.59 o 
  12   4  12     2122.56     2231.42    244.04 o 
  14   4  12      163.00      333.10    166.55 o 
  16   4  12       29.40       84.29    156.98 o 
  18   4  12      223.89      278.53    208.75 o 
  20   4  12       35.15      -53.79    156.29 o 
  22   4  12      140.25      138.48    166.97 o 
 -11   5  12       47.03      -46.18    126.14 o 
  -9   5  12      142.73      -10.74    140.06 o 
  -7   5  12        1.46      112.76    141.71 o 
  -5   5  12      154.52      256.08    160.30 o 
  -3   5  12       80.15      181.04    151.80 o 
  -1   5  12        1.88      138.95    156.55 o 
   1   5  12      315.81      205.32    269.85 o 
 -39   1  13      184.23      279.71    160.95 o 
 -37   1  13      192.79      327.65    159.33 o 
 -35   1  13       21.92      248.65    149.65 o 
 -33   1  13        3.97      144.93    152.45 o 
 -31   1  13      541.49      348.65    107.30 o 
 -29   1  13      386.76      262.16    100.22 o 
 -27   1  13     1192.99     1105.86    120.88 o 
 -25   1  13       11.64     -106.43     94.80 o 
 -23   1  13        4.54       80.02    109.07 o 
 -21   1  13      166.08       35.65    104.53 o 
 -19   1  13      998.28     1178.90    180.92 o 
 -17   1  13       25.59      -71.72    102.33 o 
 -15   1  13      205.27      186.87    132.04 o 
 -13   1  13     1306.74     1493.60    447.36 o 
 -11   1  13      135.44      106.72    157.32 o 
  -9   1  13        2.29       56.93    135.28 o 
  -7   1  13     1230.39     1132.32    144.70 o 
  -5   1  13      133.20      315.71    123.05 o 
  -3   1  13      215.01      326.55    119.70 o 
  -1   1  13      621.36      516.52    133.97 o 
   1   1  13      617.18      544.01    134.29 o 
   3   1  13      599.81      517.00    169.61 o 
   5   1  13     1427.33     1811.58    284.78 o 
   7   1  13      656.51      516.35    181.38 o 
   9   1  13      177.15        6.97    155.73 o 
  11   1  13      230.04      185.55    171.57 o 
  13   1  13        6.72      -42.23    147.34 o 
  15   1  13       69.98     -195.65    151.31 o 
  17   1  13      382.88      219.93    180.98 o 
  19   1  13      565.92      567.27    191.90 o 
  21   1  13      479.71      253.13    197.69 o 
  23   1  13      432.33      489.87    181.67 o 
  25   1  13      847.28      632.11    209.30 o 
  27   1  13      515.92      238.59    171.69 o 
  29   1  13       41.27      280.96    177.34 o 
  31   1  13       47.20      -40.05    161.01 o 
 -36   2  13      487.28      387.64    221.19 o 
 -34   2  13       29.49      230.04    215.66 o 
 -32   2  13       66.00     -226.12    183.03 o 
 -30   2  13        2.31       39.54    106.66 o 
 -28   2  13      139.37       17.23    101.47 o 
 -26   2  13      553.44      804.84    136.47 o 
 -24   2  13     1652.02     1587.11    159.32 o 
 -22   2  13      408.68      481.36    164.29 o 
 -20   2  13       82.62      -52.12    106.52 o 
 -18   2  13       30.16       -8.14    109.03 o 
 -16   2  13     1238.22     1099.19    145.07 o 
 -14   2  13       55.76       18.47    112.91 o 
 -12   2  13        1.85      112.02    109.64 o 
 -10   2  13       94.28      -11.91    115.86 o 
  -8   2  13      292.79      189.69    117.04 o 
  -6   2  13      860.50      924.90    152.55 o 
  -4   2  13      284.06      371.19    155.46 o 
  -2   2  13       51.72      -18.03    123.13 o 
   0   2  13       21.41     -119.20    111.80 o 
   2   2  13     1353.03     1209.78    187.91 o 
   4   2  13       39.96      -76.81    125.03 o 
   6   2  13      666.17      667.36    144.11 o 
   8   2  13      631.95      786.45    146.63 o 
  10   2  13      485.57      635.52    142.24 o 
  12   2  13       71.63        4.47    125.20 o 
  14   2  13      665.51      252.18    170.70 o 
  16   2  13      942.79     1036.95    210.21 o 
  18   2  13        0.58     -180.98    159.55 o 
  20   2  13      295.03      226.69    167.07 o 
  22   2  13       23.84       70.45    200.45 o 
  24   2  13      173.39      249.55    155.80 o 
  26   2  13        0.49     -132.38    226.17 o 
  28   2  13      104.86       83.92    165.32 o 
 -31   3  13      250.14      297.86    218.70 o 
 -29   3  13       20.74       91.64    325.98 o 
 -27   3  13       61.54       79.49    146.82 o 
 -25   3  13       24.61      -47.52    126.06 o 
 -23   3  13      440.20      499.85    156.99 o 
 -21   3  13      117.25       29.27    129.91 o 
 -19   3  13     1139.51      996.79    142.19 o 
 -17   3  13      354.76      470.61    214.28 o 
 -15   3  13       34.89       51.17    111.28 o 
 -13   3  13      708.38      676.66    141.60 o 
 -11   3  13      153.18      269.85    121.92 o 
  -9   3  13      342.73      380.06    137.63 o 
  -7   3  13       39.85       78.49    157.96 o 
  -5   3  13     1510.41     1272.71    166.02 o 
  -3   3  13      358.91      483.05    136.35 o 
  -1   3  13      500.29      642.15    172.88 o 
   1   3  13      436.81      526.85    138.80 o 
   3   3  13       54.69       99.15    137.68 o 
   5   3  13        6.26       72.39    124.00 o 
   7   3  13     1369.26     1272.81    163.68 o 
   9   3  13     1096.04     1133.10    164.71 o 
  11   3  13       36.86       38.02    126.03 o 
  13   3  13      419.31      379.96    120.33 o 
  15   3  13      174.91      127.00    120.72 o 
  17   3  13       56.57       50.67    111.13 o 
  19   3  13       29.75      -61.62    115.20 o 
  21   3  13      640.52      294.78    119.22 o 
 -18   4  13       60.08       35.54    137.74 o 
 -16   4  13       99.75      204.07    347.55 o 
 -14   4  13      606.89      640.36    182.98 o 
 -12   4  13        8.57       71.97    136.39 o 
 -10   4  13      281.28      385.07    164.83 o 
  -8   4  13      634.90      736.41    178.13 o 
  -6   4  13       84.87      111.93    161.19 o 
  -4   4  13        2.50      -35.29    168.38 o 
  -2   4  13        5.21       11.31    143.68 o 
   0   4  13        0.51       70.39    343.95 o 
   2   4  13       10.33       78.27    159.21 o 
   4   4  13       38.95       -2.00    144.85 o 
   6   4  13        4.34     -183.01    150.32 o 
   8   4  13      269.93      422.33    213.45 o 
 -32   0  14      451.73      574.54    233.91 o 
 -30   0  14      406.67      434.58    268.47 o 
 -28   0  14      361.33      562.68    151.95 o 
 -26   0  14        6.59      -70.89    128.14 o 
 -24   0  14     1064.89     1156.64    177.96 o 
 -22   0  14      196.54      205.49    142.82 o 
 -20   0  14      129.17      128.84    191.33 o 
 -18   0  14      493.84      315.20    195.75 o 
 -16   0  14      972.60      675.18    204.05 o 
 -14   0  14      910.96      415.84    220.08 o 
 -12   0  14       14.53     -202.39    178.06 o 
 -10   0  14       57.94      200.18    190.22 o 
  -8   0  14     1492.16     1321.06    251.60 o 
  -6   0  14      371.35       88.48    218.98 o 
  -4   0  14      113.14     -122.76    200.18 o 
  -2   0  14      106.87      267.09    232.80 o 
   0   0  14      760.38      470.58    226.17 o 
   2   0  14      836.51      886.97    257.13 o 
   4   0  14      971.49      674.08    250.50 o 
   6   0  14        7.51       85.71    233.36 o 
   8   0  14       62.01      162.02    226.72 o 
  10   0  14     1215.64     1163.46    299.16 o 
  12   0  14      109.52     -208.47    211.24 o 
  14   0  14       45.95      263.22    273.72 o 
  16   0  14      232.17       39.81    238.33 o 
  18   0  14        7.18     -128.29    218.98 o 
  20   0  14     2178.20     2053.75    340.08 o 
  22   0  14      187.30      -68.02    217.32 o 
 -31   1  14      162.90      197.29    379.34 o 
 -29   1  14     1118.04     1304.24    270.01 o 
 -27   1  14       13.98       18.69    159.17 o 
 -25   1  14        2.68     -148.75     99.17 o 
 -23   1  14      126.26       -5.01    105.04 o 
 -21   1  14      182.88      -32.29    270.40 o 
 -19   1  14      410.37      452.27    126.93 o 
 -17   1  14       13.47      -48.08    125.78 o 
 -15   1  14        0.85      -62.50    164.09 o 
 -13   1  14      606.39      621.85    132.06 o 
 -11   1  14      410.66      502.80    129.02 o 
  -9   1  14      191.42      408.24    179.25 o 
  -7   1  14      319.41      305.12    117.76 o 
  -5   1  14      110.69      -19.68    215.94 o 
  -3   1  14     3253.78     3522.32    553.81 o 
  -1   1  14      704.91      482.45    170.20 o 
   1   1  14       85.61       -6.56    166.17 o 
   3   1  14      145.98      -25.71    143.11 o 
   5   1  14      253.41      221.50    164.81 o 
   7   1  14      123.38     -211.01    140.68 o 
   9   1  14       35.27      -81.63    226.44 o 
  11   1  14      111.33      326.20    178.10 o 
  13   1  14      147.61       30.15    184.42 o 
  15   1  14      161.80      -22.57    193.82 o 
  17   1  14      302.99      150.43    173.80 o 
  19   1  14      553.66      640.34    186.09 o 
  21   1  14        7.39     -138.75    162.96 o 
 -26   2  14      192.64      243.19    115.66 o 
 -24   2  14        1.73     -112.09    105.16 o 
 -22   2  14      261.88      163.17    180.01 o 
 -20   2  14       56.66      177.71    165.22 o 
 -18   2  14        0.06      154.75    117.20 o 
 -16   2  14      113.83      236.08    116.57 o 
 -14   2  14        1.27      -90.32    106.68 o 
 -12   2  14      666.07      798.85    142.09 o 
 -10   2  14      243.95      183.28    122.31 o 
  -8   2  14      229.85      377.40    134.57 o 
  -6   2  14        1.48       49.72    120.46 o 
  -4   2  14      100.38       49.05    111.52 o 
  -2   2  14      130.51      114.40    118.86 o 
   0   2  14        0.43       -1.35    112.13 o 
   2   2  14       31.50      -41.37    110.49 o 
   4   2  14        4.50      -20.41    169.58 o 
   6   2  14       46.24      -70.68    157.28 o 
   8   2  14     1152.42      974.26    194.43 o 
  10   2  14      590.59      677.35    187.84 o 
  12   2  14      718.13      677.90    204.18 o 
  14   2  14       45.78     -214.91    143.27 o 
  16   2  14      182.94       60.99    170.32 o 
 -15   3  14      970.39     1132.90    153.05 o 
 -13   3  14      159.25      329.26    169.23 o 
 -11   3  14      414.97      518.84    135.62 o 
  -9   3  14      421.48      746.73    147.56 o 
  -7   3  14       36.22      184.50    151.15 o 
  -5   3  14      411.64      332.98    119.16 o 
  -3   3  14       98.78      114.01    117.93 o 
  -1   3  14      350.72      390.55    139.07 o 
   1   3  14        1.15      -27.45    112.67 o 
   3   3  14        1.32      -98.42    113.24 o 
   5   3  14      580.05      581.52    174.31 o 
 -15   1  15       54.80       43.01    129.81 o 
 -13   1  15       11.23       -3.93    131.13 o 
 -11   1  15      180.80      156.80    184.42 o 
  -9   1  15       55.56       78.39    132.36 o 
  -7   1  15       11.28     -179.39    119.59 o 
  -5   1  15      992.01      781.66    163.35 o 
  -3   1  15      154.83       37.66    133.51 o 
  -1   1  15      257.92      207.33    241.65 o 
   1   1  15       21.84      -78.63    142.06 o 
   3   1  15        8.85     -185.58    144.87 o 
                                                 
